# Supplementary material for: Keratoconus-susceptibility gene identification by corneal thickness genome-wide association study and artificial intelligence IBM Watson
Source: Commun Biol. 2020 Jul 31;3:410. doi: 10.1038/s42003-020-01137-3 (PMC7395727; doi:10.1038/s42003-020-01137-3)
Supplement: Supplementary file 2 — Supplementary Data 1 [file 42003_2020_1137_MOESM2_ESM.xlsx]

## Sheet: Supplementary Data1
CHR	SNP	BP	EA	TEST	N	BETA	SE	L95	U95	STAT	P
1	1:69944198	69944198	T	ADD	3584	-0.003301	0.000836	-0.00494	-0.001663	-3.949	8.01e-05
1	1:69944465	69944465	A	ADD	3584	-0.003301	0.000836	-0.00494	-0.001663	-3.949	8.01e-05
1	1:69944708	69944708	A	ADD	3584	-0.003301	0.000836	-0.00494	-0.001663	-3.949	8.01e-05
1	1:69945953	69945953	T	ADD	3584	-0.00328	0.000836	-0.004919	-0.001642	-3.924	8.87e-05
1	1:69946085	69946085	A	ADD	3584	-0.00327	0.0008361	-0.004909	-0.001631	-3.911	9.37e-05
1	1:69947084	69947084	C	ADD	3584	-0.003289	0.0008363	-0.004929	-0.00165	-3.933	8.53e-05
1	1:69957370	69957370	G	ADD	3584	-0.00327	0.0008361	-0.004909	-0.001631	-3.911	9.37e-05
1	1:69961221	69961221	T	ADD	3584	-0.003289	0.0008363	-0.004929	-0.00165	-3.933	8.53e-05
1	1:69964250	69964250	G	ADD	3584	-0.003281	0.0008364	-0.00492	-0.001641	-3.922	8.94e-05
1	1:150541812	150541812	C	ADD	3584	-0.002918	0.0007003	-0.004291	-0.001546	-4.167	3.15e-05
1	1:150542128	150542128	A	ADD	3584	-0.00296	0.000705	-0.004342	-0.001578	-4.199	2.75e-05
1	1:150546865	150546865	A	ADD	3584	-0.00296	0.000705	-0.004342	-0.001578	-4.199	2.75e-05
1	1:150554458	150554458	T	ADD	3584	-0.00296	0.000705	-0.004342	-0.001578	-4.199	2.75e-05
1	1:150555588	150555588	A	ADD	3584	-0.00296	0.000705	-0.004342	-0.001578	-4.199	2.75e-05
1	1:150563483	150563483	T	ADD	3584	-0.002958	0.0007055	-0.004341	-0.001575	-4.193	2.82e-05
1	1:150578113	150578113	AT	ADD	3584	-0.002898	0.000703	-0.004276	-0.00152	-4.122	3.85e-05
1	1:150586971	150586971	G	ADD	3584	-0.003019	0.000705	-0.004401	-0.001638	-4.283	1.89e-05
1	1:150607771	150607771	C	ADD	3584	-0.00273	0.0006971	-0.004096	-0.001364	-3.917	9.15e-05
1	1:150754345	150754345	C	ADD	3584	-0.002862	0.0006963	-0.004227	-0.001498	-4.111	4.03e-05
1	1:150808889	150808889	G	ADD	3584	-0.002845	0.0006847	-0.004187	-0.001503	-4.155	3.32e-05
1	1:150811794	150811794	C	ADD	3584	-0.002898	0.000685	-0.00424	-0.001555	-4.231	2.39e-05
1	1:150815411	150815411	A	ADD	3584	-0.002826	0.0006806	-0.00416	-0.001492	-4.152	3.37e-05
1	1:150818234	150818234	C	ADD	3584	-0.002792	0.0006808	-0.004126	-0.001457	-4.101	4.21e-05
1	1:150820931	150820931	C	ADD	3584	-0.002719	0.0006788	-0.004049	-0.001388	-4.005	6.33e-05
1	1:150821847	150821847	A	ADD	3584	-0.002775	0.00068	-0.004108	-0.001443	-4.082	4.57e-05
1	1:150828307	150828307	G	ADD	3584	-0.00272	0.0006873	-0.004067	-0.001372	-3.957	7.74e-05
1	1:150831560	150831560	TA	ADD	3584	-0.002699	0.0006875	-0.004047	-0.001352	-3.926	8.8e-05
1	1:150831561	150831561	A	ADD	3584	-0.002718	0.0006883	-0.004067	-0.001369	-3.949	7.99e-05
1	1:150832108	150832108	T	ADD	3584	-0.002807	0.0007048	-0.004189	-0.001426	-3.983	6.94e-05
1	1:150833010	150833010	C	ADD	3584	-0.002678	0.0006876	-0.004026	-0.00133	-3.895	0.0001
1	1:150835666	150835666	T	ADD	3584	-0.002737	0.0006863	-0.004082	-0.001392	-3.988	6.8e-05
1	1:150839686	150839686	C	ADD	3584	-0.002774	0.0006854	-0.004117	-0.00143	-4.047	5.3e-05
1	1:150841066	150841066	A	ADD	3584	-0.002779	0.0006855	-0.004122	-0.001435	-4.054	5.15e-05
1	1:230664271	230664271	C	ADD	3584	-0.003562	0.0008905	-0.005307	-0.001816	-4	6.47e-05
1	1:230665877	230665877	G	ADD	3584	-0.003555	0.0008901	-0.0053	-0.001811	-3.994	6.63e-05
1	1:230668260	230668260	G	ADD	3584	-0.003523	0.0008886	-0.005265	-0.001781	-3.964	7.5e-05
1	1:230671368	230671368	G	ADD	3584	-0.003595	0.0008925	-0.005344	-0.001846	-4.028	5.74e-05
1	1:230675042	230675042	A	ADD	3584	-0.003645	0.0008915	-0.005392	-0.001897	-4.088	4.44e-05
2	2:12553355	12553355	A	ADD	3584	0.006317	0.001587	0.003206	0.009428	3.979	7.05e-05
2	2:12555164	12555164	C	ADD	3584	0.006394	0.001585	0.003287	0.009501	4.033	5.62e-05
2	2:18257580	18257580	G	ADD	3584	-0.002902	0.0007418	-0.004356	-0.001448	-3.912	9.31e-05
2	2:50629441	50629441	A	ADD	3584	0.003671	0.0009035	0.0019	0.005441	4.063	4.95e-05
2	2:50630572	50630572	C	ADD	3584	0.003573	0.000902	0.001806	0.005341	3.962	7.59e-05
2	2:50635086	50635086	C	ADD	3584	0.00367	0.0009033	0.0019	0.005441	4.063	4.94e-05
2	2:54688100	54688100	C	ADD	3584	0.002686	0.00067	0.001372	0.003999	4.008	6.24e-05
2	2:54689027	54689027	G	ADD	3584	0.003322	0.0006816	0.001986	0.004658	4.874	1.14e-06
2	2:54690542	54690542	T	ADD	3584	0.003309	0.0006813	0.001974	0.004645	4.857	1.24e-06
2	2:54692815	54692815	T	ADD	3584	0.003363	0.0006821	0.002026	0.0047	4.93	8.6e-07
2	2:54693204	54693204	G	ADD	3584	0.003392	0.0006819	0.002055	0.004728	4.974	6.88e-07
2	2:54695937	54695937	T	ADD	3584	0.003389	0.0006822	0.002052	0.004726	4.968	7.08e-07
2	2:54696710	54696710	A	ADD	3584	-0.002886	0.0006689	-0.004197	-0.001575	-4.314	1.65e-05
2	2:54698310	54698310	T	ADD	3584	0.003375	0.0007215	0.00196	0.004789	4.677	3.02e-06
2	2:54698358	54698358	A	ADD	3584	-0.002788	0.0006716	-0.004104	-0.001472	-4.151	3.39e-05
2	2:54703345	54703345	G	ADD	3584	0.003051	0.0006876	0.001703	0.004398	4.437	9.4e-06
2	2:54704153	54704153	G	ADD	3584	0.003407	0.0006794	0.002076	0.004739	5.015	5.56e-07
2	2:54709061	54709061	G	ADD	3584	0.003263	0.0006834	0.001924	0.004602	4.775	1.87e-06
2	2:54711229	54711229	T	ADD	3584	0.003236	0.0006833	0.001897	0.004575	4.736	2.26e-06
2	2:54711543	54711543	G	ADD	3584	0.003181	0.0006827	0.001843	0.004519	4.66	3.28e-06
2	2:54711907	54711907	T	ADD	3584	0.00341	0.0007218	0.001995	0.004824	4.724	2.41e-06
2	2:54712572	54712572	T	ADD	3584	0.003121	0.00068	0.001789	0.004454	4.59	4.59e-06
2	2:54713306	54713306	G	ADD	3584	0.003086	0.0006789	0.001756	0.004417	4.546	5.66e-06
2	2:54713438	54713438	C	ADD	3584	0.003046	0.0006792	0.001715	0.004377	4.485	7.54e-06
2	2:54714066	54714066	A	ADD	3584	0.003075	0.0006804	0.001742	0.004409	4.52	6.38e-06
2	2:54714539	54714539	ATAC	ADD	3584	0.003125	0.0006805	0.001791	0.004459	4.593	4.53e-06
2	2:54716288	54716288	TA	ADD	3584	0.002772	0.0006677	0.001463	0.00408	4.151	3.39e-05
2	2:54718181	54718181	T	ADD	3584	0.003035	0.0006793	0.001704	0.004367	4.468	8.13e-06
2	2:54719486	54719486	G	ADD	3584	0.003012	0.0006835	0.001672	0.004352	4.407	1.08e-05
2	2:54720903	54720903	A	ADD	3584	0.003114	0.0006803	0.001781	0.004448	4.578	4.86e-06
2	2:54725824	54725824	T	ADD	3584	0.003641	0.0007385	0.002194	0.005089	4.931	8.57e-07
2	2:54726113	54726113	G	ADD	3584	0.003569	0.0007394	0.00212	0.005018	4.828	1.44e-06
2	2:54726287	54726287	T	ADD	3584	0.003565	0.0007377	0.002119	0.005011	4.832	1.41e-06
2	2:54727654	54727654	C	ADD	3584	0.003395	0.0007343	0.001955	0.004834	4.623	3.91e-06
2	2:54727867	54727867	A	ADD	3584	0.00343	0.0007338	0.001992	0.004868	4.674	3.06e-06
2	2:54727966	54727966	T	ADD	3584	0.003402	0.0007351	0.001961	0.004843	4.628	3.82e-06
2	2:54728082	54728082	T	ADD	3584	0.003559	0.0007394	0.00211	0.005008	4.814	1.54e-06
2	2:54733240	54733240	A	ADD	3584	0.003252	0.0007013	0.001878	0.004627	4.638	3.65e-06
2	2:54733391	54733391	T	ADD	3584	0.003303	0.0006997	0.001932	0.004675	4.721	2.43e-06
2	2:54735692	54735692	C	ADD	3584	0.00352	0.0007369	0.002076	0.004964	4.777	1.86e-06
2	2:54737222	54737222	A	ADD	3584	0.00365	0.0007419	0.002196	0.005104	4.92	9.04e-07
2	2:54737729	54737729	T	ADD	3584	0.00355	0.0007439	0.002092	0.005008	4.772	1.89e-06
2	2:54739266	54739266	A	ADD	3584	0.003605	0.0007441	0.002146	0.005063	4.845	1.32e-06
2	2:54740446	54740446	T	ADD	3584	0.003687	0.0007442	0.002228	0.005145	4.954	7.6e-07
2	2:54740632	54740632	A	ADD	3584	0.003702	0.0007438	0.002244	0.00516	4.978	6.74e-07
2	2:54740717	54740717	T	ADD	3584	0.003697	0.0007451	0.002237	0.005157	4.962	7.3e-07
2	2:54741020	54741020	C	ADD	3584	0.003661	0.0007387	0.002213	0.005109	4.956	7.52e-07
2	2:54742793	54742793	A	ADD	3584	0.003772	0.0007413	0.002319	0.005225	5.089	3.79e-07
2	2:54744093	54744093	A	ADD	3584	0.003054	0.0006985	0.001685	0.004423	4.372	1.27e-05
2	2:54744111	54744111	T	ADD	3584	0.002983	0.0006983	0.001614	0.004352	4.272	1.99e-05
2	2:54744140	54744140	G	ADD	3584	0.003186	0.0006992	0.001816	0.004556	4.556	5.38e-06
2	2:54744266	54744266	GGGAT	ADD	3584	0.002968	0.0006955	0.001604	0.004331	4.267	2.03e-05
2	2:54746290	54746290	C	ADD	3584	0.003181	0.0006993	0.00181	0.004552	4.548	5.58e-06
2	2:54746366	54746366	G	ADD	3584	0.003181	0.0006993	0.00181	0.004552	4.548	5.58e-06
2	2:54749536	54749536	A	ADD	3584	0.00373	0.0007345	0.00229	0.00517	5.078	4e-07
2	2:54749697	54749697	G	ADD	3584	0.003227	0.0007001	0.001855	0.004599	4.609	4.18e-06
2	2:54751112	54751112	A	ADD	3584	0.00366	0.0007369	0.002216	0.005104	4.967	7.11e-07
2	2:54751971	54751971	A	ADD	3584	0.003628	0.0007366	0.002184	0.005072	4.925	8.81e-07
2	2:54752344	54752344	C	ADD	3584	0.003644	0.0007366	0.0022	0.005087	4.946	7.91e-07
2	2:54752346	54752346	A	ADD	3584	0.003616	0.0007366	0.002172	0.005059	4.909	9.56e-07
2	2:54752494	54752494	A	ADD	3584	0.003637	0.0007359	0.002195	0.005079	4.942	8.09e-07
2	2:54753266	54753266	C	ADD	3584	0.003664	0.0007366	0.00222	0.005108	4.974	6.88e-07
2	2:54755836	54755836	TA	ADD	3584	0.002643	0.0006757	0.001318	0.003967	3.911	9.36e-05
2	2:54756740	54756740	C	ADD	3584	0.002762	0.000695	0.0014	0.004125	3.975	7.18e-05
2	2:54759791	54759791	T	ADD	3584	0.003608	0.0007407	0.002157	0.00506	4.872	1.16e-06
2	2:54760808	54760808	T	ADD	3584	0.00316	0.0007002	0.001787	0.004532	4.513	6.61e-06
2	2:54760820	54760820	T	ADD	3584	0.002731	0.0006967	0.001366	0.004097	3.92	9.01e-05
2	2:54760980	54760980	G	ADD	3584	0.002731	0.0006967	0.001366	0.004097	3.92	9.01e-05
2	2:54762736	54762736	T	ADD	3584	0.003576	0.0007308	0.002143	0.005008	4.893	1.04e-06
2	2:54763961	54763961	T	ADD	3584	0.003679	0.000734	0.002241	0.005118	5.013	5.63e-07
2	2:54765152	54765152	G	ADD	3584	0.002949	0.0006997	0.001577	0.00432	4.214	2.57e-05
2	2:54765595	54765595	T	ADD	3584	0.003221	0.0007306	0.001789	0.004653	4.408	1.07e-05
2	2:54766570	54766570	A	ADD	3584	0.003207	0.0007298	0.001777	0.004638	4.395	1.14e-05
2	2:54766999	54766999	C	ADD	3584	0.003382	0.0007322	0.001947	0.004817	4.619	3.99e-06
2	2:54767595	54767595	T	ADD	3584	0.002838	0.0007273	0.001413	0.004264	3.903	9.68e-05
2	2:54768668	54768668	A	ADD	3584	0.003077	0.0007244	0.001657	0.004497	4.247	2.22e-05
2	2:54769290	54769290	G	ADD	3584	0.002978	0.0006968	0.001612	0.004343	4.273	1.98e-05
2	2:54771441	54771441	A	ADD	3584	0.003223	0.0007301	0.001792	0.004654	4.415	1.04e-05
2	2:54771725	54771725	T	ADD	3584	0.003233	0.000729	0.001804	0.004662	4.435	9.49e-06
2	2:54772104	54772104	C	ADD	3584	0.002798	0.0007172	0.001392	0.004204	3.901	9.74e-05
2	2:54772275	54772275	T	ADD	3584	0.003174	0.0007291	0.001746	0.004603	4.354	1.37e-05
2	2:54773755	54773755	A	ADD	3584	0.003171	0.0007297	0.00174	0.004601	4.345	1.43e-05
2	2:54776127	54776127	A	ADD	3584	0.003105	0.0007316	0.001672	0.004539	4.245	2.24e-05
2	2:54776426	54776426	CA	ADD	3584	0.00278	0.0006864	0.001435	0.004125	4.05	5.23e-05
2	2:54779234	54779234	T	ADD	3584	0.002996	0.0007322	0.001561	0.004431	4.092	4.37e-05
2	2:54779278	54779278	T	ADD	3584	0.002974	0.0007311	0.001541	0.004407	4.068	4.84e-05
2	2:54780553	54780553	T	ADD	3584	0.00306	0.0007307	0.001628	0.004492	4.188	2.89e-05
2	2:54782908	54782908	G	ADD	3584	0.002988	0.0006982	0.00162	0.004357	4.28	1.92e-05
2	2:54783793	54783793	C	ADD	3584	0.003155	0.0007319	0.001721	0.00459	4.311	1.67e-05
2	2:54784108	54784108	T	ADD	3584	0.003191	0.0007321	0.001757	0.004626	4.36	1.34e-05
2	2:54803210	54803210	G	ADD	3584	0.002736	0.0006743	0.001414	0.004057	4.057	5.08e-05
2	2:54803211	54803211	A	ADD	3584	0.002736	0.0006743	0.001414	0.004057	4.057	5.08e-05
2	2:54804693	54804693	A	ADD	3584	0.002787	0.0006925	0.00143	0.004145	4.025	5.81e-05
2	2:54809786	54809786	A	ADD	3584	0.002802	0.0006927	0.001445	0.00416	4.046	5.33e-05
2	2:54818921	54818921	G	ADD	3584	0.002799	0.0006928	0.001442	0.004157	4.041	5.44e-05
2	2:54821704	54821704	G	ADD	3584	0.002813	0.0006929	0.001455	0.004171	4.06	5.02e-05
2	2:54822918	54822918	G	ADD	3584	0.002722	0.0006759	0.001397	0.004047	4.027	5.76e-05
2	2:54827079	54827079	A	ADD	3584	0.002826	0.0006923	0.001469	0.004183	4.081	4.57e-05
2	2:54830685	54830685	T	ADD	3584	0.00279	0.0006925	0.001432	0.004147	4.028	5.74e-05
2	2:54840447	54840447	GT	ADD	3584	0.002635	0.0006762	0.00131	0.003961	3.897	9.9e-05
2	2:54841209	54841209	G	ADD	3584	0.002648	0.0006766	0.001322	0.003974	3.914	9.26e-05
2	2:54844422	54844422	A	ADD	3584	0.002796	0.0006931	0.001438	0.004155	4.034	5.59e-05
2	2:54847613	54847613	A	ADD	3584	0.002796	0.0006931	0.001438	0.004155	4.034	5.59e-05
2	2:54855137	54855137	T	ADD	3584	0.002809	0.0006926	0.001452	0.004167	4.056	5.1e-05
2	2:54863352	54863352	T	ADD	3584	0.002713	0.0006915	0.001358	0.004068	3.923	8.89e-05
2	2:66706964	66706964	A	ADD	3584	-0.005119	0.001307	-0.00768	-0.002558	-3.917	9.12e-05
2	2:71055892	71055892	A	ADD	3584	-0.003505	0.0008322	-0.005136	-0.001874	-4.212	2.59e-05
2	2:71056915	71056915	T	ADD	3584	-0.003397	0.0008368	-0.005037	-0.001757	-4.06	5.02e-05
2	2:191749473	191749473	T	ADD	3584	0.003658	0.0009336	0.001828	0.005488	3.918	9.09e-05
2	2:191752327	191752327	C	ADD	3584	0.00373	0.0009329	0.001901	0.005558	3.998	6.52e-05
2	2:191754792	191754792	T	ADD	3584	0.003674	0.0009334	0.001844	0.005503	3.936	8.45e-05
2	2:191772024	191772024	G	ADD	3584	0.003628	0.0009312	0.001803	0.005453	3.896	9.96e-05
2	2:191775688	191775688	G	ADD	3584	0.003588	0.0009188	0.001787	0.005389	3.905	9.61e-05
2	2:191795546	191795546	G	ADD	3584	0.003719	0.0009287	0.001899	0.005539	4.004	6.34e-05
2	2:191806295	191806295	A	ADD	3584	0.003774	0.0009255	0.00196	0.005588	4.078	4.64e-05
2	2:191806455	191806455	AAAG	ADD	3584	0.003723	0.0009261	0.001908	0.005538	4.02	5.93e-05
2	2:191809796	191809796	A	ADD	3584	0.003616	0.0009256	0.001802	0.005431	3.907	9.52e-05
2	2:191815866	191815866	G	ADD	3584	0.003642	0.0009184	0.001842	0.005442	3.966	7.46e-05
2	2:191818065	191818065	T	ADD	3584	0.003634	0.000926	0.001819	0.005449	3.924	8.86e-05
2	2:191822354	191822354	G	ADD	3584	0.003703	0.0009244	0.001891	0.005515	4.006	6.31e-05
3	3:21039303	21039303	G	ADD	3584	0.005157	0.001317	0.002575	0.007739	3.915	9.22e-05
3	3:21071945	21071945	A	ADD	3584	0.005126	0.001292	0.002594	0.007657	3.968	7.38e-05
3	3:21084077	21084077	T	ADD	3584	0.005145	0.001293	0.002612	0.007679	3.981	7.01e-05
3	3:21087719	21087719	T	ADD	3584	0.005187	0.001294	0.00265	0.007724	4.007	6.27e-05
3	3:21088258	21088258	T	ADD	3584	0.005187	0.001294	0.00265	0.007724	4.007	6.27e-05
3	3:21090465	21090465	T	ADD	3584	0.005187	0.001294	0.00265	0.007724	4.007	6.27e-05
3	3:21097061	21097061	G	ADD	3584	0.005202	0.001295	0.002663	0.007741	4.016	6.04e-05
3	3:21099575	21099575	A	ADD	3584	0.005202	0.001295	0.002663	0.007741	4.016	6.04e-05
3	3:21104832	21104832	T	ADD	3584	0.005202	0.001295	0.002663	0.007741	4.016	6.04e-05
3	3:21107267	21107267	A	ADD	3584	0.005202	0.001295	0.002663	0.007741	4.016	6.04e-05
3	3:21112770	21112770	G	ADD	3584	0.005085	0.001299	0.00254	0.00763	3.916	9.19e-05
3	3:21112908	21112908	G	ADD	3584	0.005085	0.001299	0.00254	0.00763	3.916	9.19e-05
3	3:25007590	25007590	T	ADD	3584	-0.00278	0.0006896	-0.004131	-0.001428	-4.031	5.68e-05
3	3:31964176	31964176	T	ADD	3584	-0.003691	0.0009274	-0.005509	-0.001874	-3.98	7.03e-05
3	3:31964840	31964840	C	ADD	3584	-0.003626	0.0009251	-0.005439	-0.001812	-3.919	9.06e-05
3	3:31965518	31965518	A	ADD	3584	-0.003654	0.0009205	-0.005458	-0.00185	-3.969	7.35e-05
3	3:31965799	31965799	C	ADD	3584	-0.003759	0.0009188	-0.005559	-0.001958	-4.091	4.4e-05
3	3:31966299	31966299	A	ADD	3584	-0.00376	0.0009215	-0.005566	-0.001954	-4.081	4.59e-05
3	3:31966333	31966333	C	ADD	3584	-0.00376	0.0009215	-0.005566	-0.001954	-4.081	4.59e-05
3	3:171628649	171628649	T	ADD	3584	-0.002812	0.0007192	-0.004222	-0.001403	-3.91	9.4e-05
3	3:171910849	171910849	C	ADD	3584	-0.003369	0.0007414	-0.004822	-0.001916	-4.545	5.69e-06
3	3:171910970	171910970	T	ADD	3584	-0.003711	0.0007579	-0.005196	-0.002225	-4.896	1.02e-06
3	3:171911118	171911118	C	ADD	3584	-0.00377	0.0007594	-0.005258	-0.002281	-4.964	7.23e-07
3	3:171911308	171911308	A	ADD	3584	-0.003696	0.0007585	-0.005183	-0.00221	-4.873	1.15e-06
3	3:171911345	171911345	T	ADD	3584	-0.003696	0.0007585	-0.005183	-0.00221	-4.873	1.15e-06
3	3:171911882	171911882	C	ADD	3584	-0.003651	0.0007575	-0.005136	-0.002166	-4.82	1.5e-06
3	3:171914721	171914721	C	ADD	3584	-0.00366	0.0007565	-0.005143	-0.002177	-4.838	1.37e-06
3	3:171914768	171914768	T	ADD	3584	-0.003548	0.0007611	-0.00504	-0.002056	-4.661	3.25e-06
3	3:171914792	171914792	G	ADD	3584	-0.003627	0.0007474	-0.005092	-0.002162	-4.853	1.27e-06
3	3:171914908	171914908	T	ADD	3584	-0.00366	0.000756	-0.005142	-0.002179	-4.842	1.34e-06
3	3:171915214	171915214	T	ADD	3584	-0.00366	0.000756	-0.005142	-0.002179	-4.842	1.34e-06
3	3:171915776	171915776	T	ADD	3584	-0.003666	0.0007478	-0.005132	-0.002201	-4.903	9.86e-07
3	3:171916714	171916714	T	ADD	3584	-0.003778	0.0007593	-0.005267	-0.00229	-4.976	6.8e-07
3	3:171917130	171917130	T	ADD	3584	-0.003649	0.000757	-0.005133	-0.002165	-4.82	1.5e-06
3	3:171917248	171917248	T	ADD	3584	-0.003654	0.000757	-0.005138	-0.002171	-4.828	1.44e-06
3	3:171917352	171917352	A	ADD	3584	-0.003649	0.000757	-0.005133	-0.002165	-4.82	1.5e-06
3	3:171917391	171917391	A	ADD	3584	-0.003654	0.000757	-0.005138	-0.002171	-4.828	1.44e-06
3	3:171917715	171917715	T	ADD	3584	-0.003662	0.000757	-0.005146	-0.002179	-4.838	1.37e-06
3	3:171917877	171917877	T	ADD	3584	-0.003649	0.000757	-0.005133	-0.002165	-4.82	1.5e-06
3	3:171918197	171918197	A	ADD	3584	-0.003747	0.000754	-0.005225	-0.002269	-4.97	7.02e-07
3	3:171918378	171918378	G	ADD	3584	-0.003643	0.0007559	-0.005125	-0.002162	-4.82	1.5e-06
3	3:171918536	171918536	T	ADD	3584	-0.003635	0.000757	-0.005119	-0.002152	-4.802	1.63e-06
3	3:171920569	171920569	G	ADD	3584	-0.0037	0.0007559	-0.005182	-0.002219	-4.895	1.03e-06
3	3:171920637	171920637	C	ADD	3584	-0.0037	0.0007559	-0.005182	-0.002219	-4.895	1.03e-06
3	3:171921569	171921569	C	ADD	3584	-0.00372	0.0007558	-0.005202	-0.002239	-4.922	8.94e-07
3	3:171922127	171922127	T	ADD	3584	-0.003707	0.0007559	-0.005188	-0.002225	-4.904	9.8e-07
3	3:171926314	171926314	C	ADD	3584	-0.003638	0.0007544	-0.005117	-0.002159	-4.822	1.48e-06
3	3:171926691	171926691	C	ADD	3584	-0.003622	0.0007437	-0.00508	-0.002165	-4.871	1.16e-06
3	3:171928021	171928021	T	ADD	3584	-0.003636	0.000754	-0.005114	-0.002158	-4.823	1.48e-06
3	3:171928400	171928400	A	ADD	3584	-0.003636	0.000754	-0.005114	-0.002158	-4.823	1.48e-06
3	3:171928985	171928985	C	ADD	3584	-0.003713	0.0007534	-0.005189	-0.002236	-4.928	8.7e-07
3	3:171929530	171929530	G	ADD	3584	-0.003707	0.0007534	-0.005184	-0.00223	-4.92	9.03e-07
3	3:171930278	171930278	G	ADD	3584	-0.003733	0.0007535	-0.00521	-0.002256	-4.954	7.59e-07
3	3:171930381	171930381	G	ADD	3584	-0.003711	0.0007535	-0.005188	-0.002235	-4.925	8.8e-07
3	3:171931389	171931389	A	ADD	3584	-0.003804	0.0007535	-0.005281	-0.002328	-5.049	4.67e-07
3	3:171931798	171931798	CCG	ADD	3584	-0.00373	0.0007536	-0.005207	-0.002253	-4.95	7.78e-07
3	3:171932256	171932256	C	ADD	3584	-0.003752	0.0007537	-0.005229	-0.002275	-4.978	6.71e-07
3	3:171932332	171932332	C	ADD	3584	-0.003737	0.0007536	-0.005214	-0.00226	-4.959	7.42e-07
3	3:171932606	171932606	G	ADD	3584	-0.003737	0.0007536	-0.005214	-0.00226	-4.959	7.42e-07
3	3:171932935	171932935	C	ADD	3584	-0.003737	0.0007536	-0.005214	-0.00226	-4.959	7.42e-07
3	3:171933252	171933252	G	ADD	3584	-0.003245	0.0007308	-0.004677	-0.001812	-4.44	9.29e-06
3	3:171933572	171933572	A	ADD	3584	-0.003765	0.0007531	-0.005241	-0.002289	-5	6.02e-07
3	3:171934438	171934438	G	ADD	3584	-0.003672	0.0007496	-0.005141	-0.002203	-4.899	1.01e-06
3	3:171934440	171934440	A	ADD	3584	-0.003678	0.0007513	-0.005151	-0.002206	-4.896	1.02e-06
3	3:171935347	171935347	A	ADD	3584	-0.003685	0.0007496	-0.005154	-0.002216	-4.916	9.22e-07
3	3:171935446	171935446	TA	ADD	3584	-0.003621	0.0007457	-0.005082	-0.002159	-4.856	1.25e-06
3	3:171936121	171936121	A	ADD	3584	-0.003672	0.0007508	-0.005144	-0.002201	-4.891	1.05e-06
3	3:171936825	171936825	C	ADD	3584	-0.003316	0.0006975	-0.004683	-0.001949	-4.754	2.07e-06
3	3:171937014	171937014	T	ADD	3584	-0.003347	0.0006982	-0.004715	-0.001978	-4.794	1.71e-06
3	3:171937813	171937813	G	ADD	3584	-0.003347	0.0006982	-0.004715	-0.001978	-4.794	1.71e-06
3	3:171937856	171937856	C	ADD	3584	-0.003684	0.0007523	-0.005158	-0.002209	-4.897	1.02e-06
3	3:171937957	171937957	CTG	ADD	3584	-0.003365	0.0006981	-0.004733	-0.001996	-4.82	1.5e-06
3	3:171938118	171938118	A	ADD	3584	-0.003316	0.0006975	-0.004683	-0.001949	-4.754	2.07e-06
3	3:171938717	171938717	TA	ADD	3584	-0.003347	0.0006982	-0.004715	-0.001978	-4.794	1.71e-06
3	3:171938723	171938723	A	ADD	3584	-0.003247	0.0006981	-0.004615	-0.001879	-4.651	3.42e-06
3	3:171938762	171938762	G	ADD	3584	-0.003347	0.0006982	-0.004715	-0.001978	-4.794	1.71e-06
3	3:171938814	171938814	A	ADD	3584	-0.003347	0.0006982	-0.004715	-0.001978	-4.794	1.71e-06
3	3:171938967	171938967	A	ADD	3584	-0.003347	0.0006982	-0.004715	-0.001978	-4.794	1.71e-06
3	3:171939001	171939001	G	ADD	3584	-0.003347	0.0006982	-0.004715	-0.001978	-4.794	1.71e-06
3	3:171939251	171939251	AG	ADD	3584	-0.003316	0.0006975	-0.004683	-0.001949	-4.754	2.07e-06
3	3:171939305	171939305	G	ADD	3584	-0.003316	0.0006975	-0.004683	-0.001949	-4.754	2.07e-06
3	3:171941542	171941542	A	ADD	3584	-0.003347	0.0006982	-0.004715	-0.001978	-4.794	1.71e-06
3	3:171941702	171941702	T	ADD	3584	-0.003347	0.0006982	-0.004715	-0.001978	-4.794	1.71e-06
3	3:171942029	171942029	A	ADD	3584	-0.003251	0.0006977	-0.004619	-0.001884	-4.66	3.28e-06
3	3:171942226	171942226	T	ADD	3584	-0.003251	0.0006977	-0.004619	-0.001884	-4.66	3.28e-06
3	3:171943017	171943017	G	ADD	3584	-0.003341	0.0006983	-0.00471	-0.001973	-4.785	1.78e-06
3	3:171943473	171943473	T	ADD	3584	-0.003347	0.0006982	-0.004715	-0.001978	-4.794	1.71e-06
3	3:171943511	171943511	T	ADD	3584	-0.00335	0.0006985	-0.004719	-0.001981	-4.796	1.69e-06
3	3:171943956	171943956	A	ADD	3584	-0.003341	0.0006983	-0.00471	-0.001973	-4.785	1.78e-06
3	3:171945141	171945141	G	ADD	3584	-0.00372	0.0007521	-0.005194	-0.002246	-4.946	7.92e-07
3	3:171945179	171945179	C	ADD	3584	-0.003341	0.0006983	-0.00471	-0.001973	-4.785	1.78e-06
3	3:171945349	171945349	T	ADD	3584	-0.003341	0.0006983	-0.00471	-0.001973	-4.785	1.78e-06
3	3:171946171	171946171	A	ADD	3584	-0.003347	0.0006982	-0.004715	-0.001978	-4.794	1.71e-06
3	3:171946926	171946926	A	ADD	3584	-0.003341	0.0006983	-0.00471	-0.001973	-4.785	1.78e-06
3	3:171947435	171947435	G	ADD	3584	-0.003318	0.0006988	-0.004687	-0.001948	-4.748	2.14e-06
3	3:171948011	171948011	T	ADD	3584	-0.003319	0.0006987	-0.004689	-0.00195	-4.75	2.11e-06
3	3:171948293	171948293	C	ADD	3584	-0.00372	0.0007528	-0.005195	-0.002244	-4.941	8.14e-07
3	3:171948599	171948599	A	ADD	3584	-0.003318	0.0006988	-0.004687	-0.001948	-4.748	2.14e-06
3	3:171949107	171949107	C	ADD	3584	-0.003318	0.0006988	-0.004687	-0.001948	-4.748	2.14e-06
3	3:171949560	171949560	G	ADD	3584	-0.003227	0.0006972	-0.004594	-0.001861	-4.629	3.81e-06
3	3:171949562	171949562	G	ADD	3584	-0.003227	0.0006972	-0.004594	-0.001861	-4.629	3.81e-06
3	3:171949612	171949612	G	ADD	3584	-0.003319	0.0006987	-0.004689	-0.00195	-4.75	2.11e-06
3	3:171949971	171949971	G	ADD	3584	-0.003319	0.0006987	-0.004689	-0.00195	-4.75	2.11e-06
3	3:171950149	171950149	G	ADD	3584	-0.003319	0.0006987	-0.004689	-0.00195	-4.75	2.11e-06
3	3:171950222	171950222	T	ADD	3584	-0.003319	0.0006987	-0.004689	-0.00195	-4.75	2.11e-06
3	3:171950664	171950664	G	ADD	3584	-0.003319	0.0006987	-0.004689	-0.00195	-4.75	2.11e-06
3	3:171950933	171950933	A	ADD	3584	-0.003317	0.0006984	-0.004686	-0.001948	-4.749	2.12e-06
3	3:171951160	171951160	G	ADD	3584	-0.003289	0.0006984	-0.004658	-0.00192	-4.709	2.58e-06
3	3:171951359	171951359	A	ADD	3584	-0.003266	0.0006982	-0.004635	-0.001898	-4.678	3e-06
3	3:171951366	171951366	G	ADD	3584	-0.003244	0.0006986	-0.004613	-0.001875	-4.644	3.55e-06
3	3:171951720	171951720	A	ADD	3584	-0.003196	0.0006967	-0.004562	-0.00183	-4.587	4.65e-06
3	3:171953225	171953225	T	ADD	3584	-0.003496	0.0007572	-0.00498	-0.002012	-4.617	4.03e-06
3	3:171957269	171957269	T	ADD	3584	-0.003104	0.0007929	-0.004658	-0.00155	-3.915	9.22e-05
3	3:171957863	171957863	A	ADD	3584	-0.003562	0.0007561	-0.005044	-0.00208	-4.71	2.57e-06
3	3:171963967	171963967	G	ADD	3584	-0.003157	0.0006987	-0.004526	-0.001787	-4.518	6.44e-06
3	3:171964223	171964223	G	ADD	3584	-0.003157	0.0006987	-0.004526	-0.001787	-4.518	6.44e-06
3	3:171967050	171967050	T	ADD	3584	-0.003609	0.0007575	-0.005094	-0.002124	-4.765	1.97e-06
3	3:171970454	171970454	G	ADD	3584	-0.00362	0.0007585	-0.005107	-0.002134	-4.773	1.89e-06
3	3:171970697	171970697	G	ADD	3584	-0.00362	0.0007585	-0.005107	-0.002134	-4.773	1.89e-06
3	3:171971015	171971015	G	ADD	3584	-0.003573	0.0007581	-0.005059	-0.002087	-4.713	2.54e-06
3	3:171972663	171972663	G	ADD	3584	-0.003613	0.0007586	-0.0051	-0.002126	-4.763	1.99e-06
3	3:171974838	171974838	G	ADD	3584	-0.003619	0.0007607	-0.00511	-0.002128	-4.757	2.04e-06
3	3:171985304	171985304	T	ADD	3584	-0.003679	0.0007615	-0.005172	-0.002186	-4.831	1.41e-06
3	3:171989276	171989276	GTTG	ADD	3584	-0.004023	0.0007359	-0.005465	-0.002581	-5.467	4.89e-08
3	3:171990700	171990700	T	ADD	3584	-0.004017	0.0007362	-0.00546	-0.002574	-5.457	5.18e-08
3	3:171992009	171992009	C	ADD	3584	-0.004071	0.0007358	-0.005513	-0.002629	-5.533	3.38e-08
3	3:171992317	171992317	TG	ADD	3584	-0.003603	0.0006846	-0.004945	-0.002261	-5.263	1.5e-07
3	3:171992387	171992387	A	ADD	3584	-0.004059	0.0007359	-0.005501	-0.002616	-5.515	3.73e-08
3	3:171995605	171995605	T	ADD	3584	-0.004071	0.0007358	-0.005513	-0.002629	-5.533	3.38e-08
3	3:171996519	171996519	G	ADD	3584	-0.004084	0.0007354	-0.005525	-0.002643	-5.554	3e-08
3	3:171997499	171997499	T	ADD	3584	-0.004067	0.0007358	-0.005509	-0.002625	-5.528	3.48e-08
3	3:171999005	171999005	T	ADD	3584	-0.004128	0.0007328	-0.005564	-0.002692	-5.633	1.9e-08
4	4:124544401	124544401	G	ADD	3584	-0.0029	0.0007358	-0.004342	-0.001457	-3.941	8.28e-05
4	4:124544424	124544424	T	ADD	3584	-0.0029	0.0007358	-0.004342	-0.001457	-3.941	8.28e-05
4	4:124570507	124570507	G	ADD	3584	-0.002941	0.000735	-0.004382	-0.0015	-4.001	6.42e-05
4	4:125866098	125866098	G	ADD	3584	0.002977	0.0006958	0.001613	0.004341	4.278	1.93e-05
4	4:138771722	138771722	G	ADD	3584	0.008182	0.001825	0.004605	0.01176	4.483	7.59e-06
4	4:138778026	138778026	G	ADD	3584	0.008342	0.001812	0.004791	0.01189	4.604	4.28e-06
4	4:138778912	138778912	G	ADD	3584	0.008435	0.001808	0.00489	0.01198	4.664	3.21e-06
4	4:138789643	138789643	T	ADD	3584	0.008274	0.001786	0.004772	0.01178	4.631	3.76e-06
4	4:138790560	138790560	AATTAAAATT	ADD	3584	0.00835	0.001783	0.004855	0.01185	4.682	2.94e-06
4	4:138801385	138801385	T	ADD	3584	0.008394	0.001765	0.004934	0.01185	4.755	2.06e-06
4	4:138811767	138811767	A	ADD	3584	0.008457	0.001752	0.005022	0.01189	4.826	1.45e-06
4	4:138813801	138813801	C	ADD	3584	0.008457	0.001752	0.005022	0.01189	4.826	1.45e-06
4	4:138814040	138814040	C	ADD	3584	0.005916	0.001392	0.003188	0.008645	4.25	2.19e-05
4	4:138814504	138814504	G	ADD	3584	0.008318	0.00175	0.004889	0.01175	4.754	2.07e-06
4	4:138822666	138822666	G	ADD	3584	0.008375	0.001815	0.004817	0.01193	4.614	4.09e-06
4	4:138823619	138823619	A	ADD	3584	0.008267	0.001818	0.004703	0.01183	4.546	5.65e-06
4	4:138830471	138830471	C	ADD	3584	0.007949	0.001718	0.004581	0.01132	4.626	3.87e-06
4	4:138842170	138842170	G	ADD	3584	0.007303	0.001547	0.004271	0.01034	4.72	2.45e-06
4	4:138844146	138844146	G	ADD	3584	0.007303	0.001547	0.004271	0.01034	4.72	2.45e-06
4	4:138845870	138845870	C	ADD	3584	0.007257	0.001557	0.004205	0.01031	4.661	3.26e-06
4	4:138896936	138896936	A	ADD	3584	0.007276	0.001653	0.004036	0.01052	4.401	1.11e-05
4	4:139038748	139038748	A	ADD	3584	0.008761	0.001927	0.004984	0.01254	4.546	5.66e-06
4	4:139040425	139040425	A	ADD	3584	0.008784	0.001919	0.005022	0.01255	4.576	4.9e-06
4	4:139044006	139044006	C	ADD	3584	0.008976	0.001908	0.005237	0.01271	4.705	2.63e-06
4	4:139051528	139051528	C	ADD	3584	0.008721	0.00188	0.005035	0.01241	4.638	3.65e-06
4	4:139051660	139051660	A	ADD	3584	0.008721	0.00188	0.005035	0.01241	4.638	3.65e-06
4	4:139055709	139055709	T	ADD	3584	0.00863	0.001877	0.004951	0.01231	4.598	4.42e-06
4	4:139076746	139076746	C	ADD	3584	0.008733	0.001779	0.005247	0.01222	4.909	9.55e-07
4	4:139079535	139079535	G	ADD	3584	0.008734	0.001776	0.005253	0.01221	4.918	9.15e-07
4	4:139089996	139089996	C	ADD	3584	0.008575	0.001776	0.005094	0.01206	4.828	1.44e-06
4	4:139092962	139092962	T	ADD	3584	0.008673	0.001773	0.005198	0.01215	4.892	1.04e-06
4	4:139099809	139099809	T	ADD	3584	0.008673	0.001773	0.005198	0.01215	4.892	1.04e-06
4	4:139109135	139109135	T	ADD	3584	0.008564	0.00177	0.005095	0.01203	4.839	1.36e-06
4	4:139117191	139117191	C	ADD	3584	0.008673	0.001773	0.005198	0.01215	4.892	1.04e-06
4	4:139124148	139124148	T	ADD	3584	0.008525	0.001728	0.005139	0.01191	4.934	8.42e-07
4	4:139131586	139131586	A	ADD	3584	0.006417	0.001642	0.0032	0.009635	3.909	9.44e-05
4	4:139143592	139143592	T	ADD	3584	0.006649	0.001528	0.003655	0.009644	4.352	1.39e-05
4	4:139148894	139148894	A	ADD	3584	0.008266	0.00158	0.00517	0.01136	5.233	1.76e-07
4	4:139148991	139148991	A	ADD	3584	0.006859	0.001522	0.003876	0.009843	4.506	6.81e-06
4	4:139155123	139155123	G	ADD	3584	0.007116	0.001515	0.004147	0.01008	4.698	2.73e-06
4	4:139156428	139156428	T	ADD	3584	0.006938	0.001526	0.003947	0.009928	4.547	5.62e-06
4	4:139157719	139157719	A	ADD	3584	0.006868	0.001537	0.003856	0.00988	4.47	8.08e-06
4	4:142242749	142242749	A	ADD	3584	-0.004377	0.001102	-0.006536	-0.002217	-3.972	7.27e-05
4	4:142246495	142246495	G	ADD	3584	-0.004352	0.001107	-0.006523	-0.002182	-3.931	8.64e-05
4	4:142246678	142246678	G	ADD	3584	-0.004352	0.001107	-0.006523	-0.002182	-3.931	8.64e-05
4	4:142250118	142250118	A	ADD	3584	-0.004352	0.001107	-0.006523	-0.002182	-3.931	8.64e-05
4	4:142250133	142250133	C	ADD	3584	-0.004352	0.001107	-0.006523	-0.002182	-3.931	8.64e-05
4	4:142250415	142250415	G	ADD	3584	-0.004352	0.001107	-0.006523	-0.002182	-3.931	8.64e-05
4	4:142251205	142251205	C	ADD	3584	-0.004352	0.001107	-0.006523	-0.002182	-3.931	8.64e-05
4	4:142251634	142251634	C	ADD	3584	-0.004352	0.001107	-0.006523	-0.002182	-3.931	8.64e-05
4	4:142252654	142252654	G	ADD	3584	-0.004352	0.001107	-0.006523	-0.002182	-3.931	8.64e-05
4	4:142252719	142252719	A	ADD	3584	-0.004352	0.001107	-0.006523	-0.002182	-3.931	8.64e-05
4	4:142253269	142253269	T	ADD	3584	-0.004352	0.001107	-0.006523	-0.002182	-3.931	8.64e-05
4	4:142254223	142254223	G	ADD	3584	-0.004352	0.001107	-0.006523	-0.002182	-3.931	8.64e-05
4	4:142255485	142255485	G	ADD	3584	-0.004352	0.001107	-0.006523	-0.002182	-3.931	8.64e-05
4	4:142255829	142255829	A	ADD	3584	-0.004352	0.001107	-0.006523	-0.002182	-3.931	8.64e-05
4	4:142256230	142256230	T	ADD	3584	-0.004352	0.001107	-0.006523	-0.002182	-3.931	8.64e-05
4	4:142258318	142258318	T	ADD	3584	-0.004352	0.001107	-0.006523	-0.002182	-3.931	8.64e-05
4	4:142259125	142259125	A	ADD	3584	-0.004352	0.001107	-0.006523	-0.002182	-3.931	8.64e-05
4	4:142260620	142260620	C	ADD	3584	-0.004352	0.001107	-0.006523	-0.002182	-3.931	8.64e-05
4	4:142261365	142261365	A	ADD	3584	-0.004352	0.001107	-0.006523	-0.002182	-3.931	8.64e-05
4	4:142262110	142262110	A	ADD	3584	-0.004617	0.001126	-0.006825	-0.00241	-4.099	4.24e-05
4	4:142263142	142263142	G	ADD	3584	-0.004668	0.001115	-0.006852	-0.002484	-4.188	2.88e-05
4	4:142263822	142263822	G	ADD	3584	-0.004686	0.001123	-0.006886	-0.002486	-4.175	3.06e-05
4	4:142264826	142264826	T	ADD	3584	-0.004686	0.001123	-0.006886	-0.002486	-4.175	3.06e-05
4	4:142264914	142264914	G	ADD	3584	-0.00464	0.001114	-0.006823	-0.002456	-4.165	3.19e-05
4	4:142265008	142265008	T	ADD	3584	-0.004686	0.001123	-0.006886	-0.002486	-4.175	3.06e-05
4	4:142265329	142265329	G	ADD	3584	-0.004626	0.001115	-0.00681	-0.002441	-4.15	3.4e-05
4	4:142266475	142266475	G	ADD	3584	-0.004625	0.001119	-0.006819	-0.002432	-4.134	3.65e-05
4	4:142266666	142266666	A	ADD	3584	-0.004677	0.001116	-0.006863	-0.00249	-4.192	2.83e-05
4	4:142266850	142266850	C	ADD	3584	-0.004677	0.001116	-0.006863	-0.00249	-4.192	2.83e-05
4	4:142268499	142268499	T	ADD	3584	-0.004641	0.001116	-0.006829	-0.002453	-4.158	3.29e-05
4	4:142268698	142268698	G	ADD	3584	-0.004625	0.001119	-0.006819	-0.002432	-4.134	3.65e-05
4	4:142268897	142268897	A	ADD	3584	-0.004639	0.001125	-0.006844	-0.002433	-4.122	3.85e-05
4	4:142269164	142269164	GAT	ADD	3584	-0.004625	0.001119	-0.006819	-0.002432	-4.134	3.65e-05
4	4:142270100	142270100	T	ADD	3584	-0.004639	0.001125	-0.006844	-0.002433	-4.122	3.85e-05
4	4:142270214	142270214	G	ADD	3584	-0.004639	0.001125	-0.006844	-0.002433	-4.122	3.85e-05
4	4:142270547	142270547	A	ADD	3584	-0.004625	0.001119	-0.006819	-0.002432	-4.134	3.65e-05
4	4:142271333	142271333	T	ADD	3584	-0.004653	0.001123	-0.006854	-0.002452	-4.143	3.5e-05
4	4:142271811	142271811	A	ADD	3584	-0.004639	0.001125	-0.006844	-0.002433	-4.122	3.85e-05
4	4:142272099	142272099	G	ADD	3584	-0.004639	0.001125	-0.006844	-0.002433	-4.122	3.85e-05
4	4:142273014	142273014	C	ADD	3584	-0.004639	0.001125	-0.006844	-0.002433	-4.122	3.85e-05
4	4:142273842	142273842	T	ADD	3584	-0.004639	0.001125	-0.006844	-0.002433	-4.122	3.85e-05
4	4:142275200	142275200	G	ADD	3584	-0.004544	0.001117	-0.006733	-0.002356	-4.07	4.8e-05
4	4:142275621	142275621	T	ADD	3584	-0.004639	0.001125	-0.006844	-0.002433	-4.122	3.85e-05
4	4:142276844	142276844	T	ADD	3584	-0.004407	0.001104	-0.006571	-0.002243	-3.991	6.71e-05
4	4:142277981	142277981	G	ADD	3584	-0.004395	0.001089	-0.00653	-0.00226	-4.035	5.58e-05
4	4:142279821	142279821	T	ADD	3584	-0.004371	0.0011	-0.006526	-0.002216	-3.975	7.17e-05
4	4:142279881	142279881	T	ADD	3584	-0.004303	0.0011	-0.006459	-0.002146	-3.911	9.36e-05
4	4:142279987	142279987	G	ADD	3584	-0.004303	0.0011	-0.006459	-0.002146	-3.911	9.36e-05
4	4:142280109	142280109	G	ADD	3584	-0.004303	0.0011	-0.006459	-0.002146	-3.911	9.36e-05
4	4:142280205	142280205	G	ADD	3584	-0.00438	0.001105	-0.006546	-0.002214	-3.963	7.55e-05
4	4:142281310	142281310	C	ADD	3584	-0.004303	0.0011	-0.006459	-0.002146	-3.911	9.36e-05
4	4:142281927	142281927	A	ADD	3584	-0.004303	0.0011	-0.006459	-0.002146	-3.911	9.36e-05
4	4:142282304	142282304	T	ADD	3584	-0.004303	0.0011	-0.006459	-0.002146	-3.911	9.36e-05
4	4:142282414	142282414	G	ADD	3584	-0.004303	0.0011	-0.006459	-0.002146	-3.911	9.36e-05
4	4:142282889	142282889	C	ADD	3584	-0.004303	0.0011	-0.006459	-0.002146	-3.911	9.36e-05
4	4:142282898	142282898	C	ADD	3584	-0.004303	0.0011	-0.006459	-0.002146	-3.911	9.36e-05
4	4:142283010	142283010	A	ADD	3584	-0.004303	0.0011	-0.006459	-0.002146	-3.911	9.36e-05
4	4:142283716	142283716	C	ADD	3584	-0.004303	0.0011	-0.006459	-0.002146	-3.911	9.36e-05
4	4:142283874	142283874	C	ADD	3584	-0.004303	0.0011	-0.006459	-0.002146	-3.911	9.36e-05
4	4:142284388	142284388	T	ADD	3584	-0.004303	0.0011	-0.006459	-0.002146	-3.911	9.36e-05
4	4:142284459	142284459	A	ADD	3584	-0.004303	0.0011	-0.006459	-0.002146	-3.911	9.36e-05
4	4:142284685	142284685	A	ADD	3584	-0.004316	0.0011	-0.006471	-0.002161	-3.926	8.81e-05
4	4:142285392	142285392	C	ADD	3584	-0.004303	0.0011	-0.006459	-0.002146	-3.911	9.36e-05
4	4:142285401	142285401	C	ADD	3584	-0.004303	0.0011	-0.006459	-0.002146	-3.911	9.36e-05
4	4:142285464	142285464	C	ADD	3584	-0.004303	0.0011	-0.006459	-0.002146	-3.911	9.36e-05
4	4:142285617	142285617	C	ADD	3584	-0.004303	0.0011	-0.006459	-0.002146	-3.911	9.36e-05
4	4:142285679	142285679	A	ADD	3584	-0.004303	0.0011	-0.006459	-0.002146	-3.911	9.36e-05
4	4:142286322	142286322	G	ADD	3584	-0.004303	0.0011	-0.006459	-0.002146	-3.911	9.36e-05
4	4:142286608	142286608	G	ADD	3584	-0.004303	0.0011	-0.006459	-0.002146	-3.911	9.36e-05
4	4:142286953	142286953	C	ADD	3584	-0.004303	0.0011	-0.006459	-0.002146	-3.911	9.36e-05
4	4:142287173	142287173	G	ADD	3584	-0.004303	0.0011	-0.006459	-0.002146	-3.911	9.36e-05
4	4:142287461	142287461	G	ADD	3584	-0.004303	0.0011	-0.006459	-0.002146	-3.911	9.36e-05
4	4:142287483	142287483	G	ADD	3584	-0.004303	0.0011	-0.006459	-0.002146	-3.911	9.36e-05
4	4:142287763	142287763	G	ADD	3584	-0.004303	0.0011	-0.006459	-0.002146	-3.911	9.36e-05
4	4:142287906	142287906	C	ADD	3584	-0.004303	0.0011	-0.006459	-0.002146	-3.911	9.36e-05
4	4:142288119	142288119	A	ADD	3584	-0.004303	0.0011	-0.006459	-0.002146	-3.911	9.36e-05
4	4:142288160	142288160	G	ADD	3584	-0.004319	0.001103	-0.006481	-0.002157	-3.915	9.21e-05
4	4:142288239	142288239	G	ADD	3584	-0.004303	0.0011	-0.006459	-0.002146	-3.911	9.36e-05
4	4:142290633	142290633	C	ADD	3584	-0.004303	0.0011	-0.006459	-0.002146	-3.911	9.36e-05
4	4:142290920	142290920	T	ADD	3584	-0.004303	0.0011	-0.006459	-0.002146	-3.911	9.36e-05
4	4:142291367	142291367	G	ADD	3584	-0.004303	0.0011	-0.006459	-0.002146	-3.911	9.36e-05
4	4:142291626	142291626	C	ADD	3584	-0.004303	0.0011	-0.006459	-0.002146	-3.911	9.36e-05
4	4:142291922	142291922	A	ADD	3584	-0.004303	0.0011	-0.006459	-0.002146	-3.911	9.36e-05
4	4:142293413	142293413	G	ADD	3584	-0.004303	0.0011	-0.006459	-0.002146	-3.911	9.36e-05
4	4:142293500	142293500	T	ADD	3584	-0.004303	0.0011	-0.006459	-0.002146	-3.911	9.36e-05
4	4:142293610	142293610	A	ADD	3584	-0.004303	0.0011	-0.006459	-0.002146	-3.911	9.36e-05
4	4:142293907	142293907	A	ADD	3584	-0.004303	0.0011	-0.006459	-0.002146	-3.911	9.36e-05
4	4:142295428	142295428	G	ADD	3584	-0.004303	0.0011	-0.006459	-0.002146	-3.911	9.36e-05
4	4:142296242	142296242	C	ADD	3584	-0.004303	0.0011	-0.006459	-0.002146	-3.911	9.36e-05
4	4:142296631	142296631	A	ADD	3584	-0.004303	0.0011	-0.006459	-0.002146	-3.911	9.36e-05
4	4:142296776	142296776	C	ADD	3584	-0.004303	0.0011	-0.006459	-0.002146	-3.911	9.36e-05
4	4:142296923	142296923	G	ADD	3584	-0.004303	0.0011	-0.006459	-0.002146	-3.911	9.36e-05
4	4:142297011	142297011	A	ADD	3584	-0.004303	0.0011	-0.006459	-0.002146	-3.911	9.36e-05
4	4:142297217	142297217	A	ADD	3584	-0.004303	0.0011	-0.006459	-0.002146	-3.911	9.36e-05
4	4:142298697	142298697	A	ADD	3584	-0.004303	0.0011	-0.006459	-0.002146	-3.911	9.36e-05
4	4:142299027	142299027	T	ADD	3584	-0.004303	0.0011	-0.006459	-0.002146	-3.911	9.36e-05
4	4:142299324	142299324	G	ADD	3584	-0.004303	0.0011	-0.006459	-0.002146	-3.911	9.36e-05
4	4:142299369	142299369	A	ADD	3584	-0.004303	0.0011	-0.006459	-0.002146	-3.911	9.36e-05
4	4:142299831	142299831	G	ADD	3584	-0.004303	0.0011	-0.006459	-0.002146	-3.911	9.36e-05
4	4:142299971	142299971	A	ADD	3584	-0.004303	0.0011	-0.006459	-0.002146	-3.911	9.36e-05
4	4:142300053	142300053	C	ADD	3584	-0.004303	0.0011	-0.006459	-0.002146	-3.911	9.36e-05
4	4:142300372	142300372	G	ADD	3584	-0.004303	0.0011	-0.006459	-0.002146	-3.911	9.36e-05
4	4:142300431	142300431	C	ADD	3584	-0.004307	0.001101	-0.006464	-0.00215	-3.913	9.27e-05
4	4:142300438	142300438	C	ADD	3584	-0.004307	0.001101	-0.006464	-0.00215	-3.913	9.27e-05
4	4:142300766	142300766	T	ADD	3584	-0.004303	0.0011	-0.006459	-0.002146	-3.911	9.36e-05
4	4:142301006	142301006	G	ADD	3584	-0.004303	0.0011	-0.006459	-0.002146	-3.911	9.36e-05
4	4:142301007	142301007	C	ADD	3584	-0.004303	0.0011	-0.006459	-0.002146	-3.911	9.36e-05
4	4:142301074	142301074	C	ADD	3584	-0.004303	0.0011	-0.006459	-0.002146	-3.911	9.36e-05
4	4:142301365	142301365	GAACT	ADD	3584	-0.004303	0.0011	-0.006459	-0.002146	-3.911	9.36e-05
4	4:142301566	142301566	T	ADD	3584	-0.004303	0.0011	-0.006459	-0.002146	-3.911	9.36e-05
4	4:142301773	142301773	A	ADD	3584	-0.004303	0.0011	-0.006459	-0.002146	-3.911	9.36e-05
4	4:142302150	142302150	C	ADD	3584	-0.004303	0.0011	-0.006459	-0.002146	-3.911	9.36e-05
4	4:142303086	142303086	G	ADD	3584	-0.004307	0.001101	-0.006464	-0.00215	-3.913	9.27e-05
4	4:142303364	142303364	C	ADD	3584	-0.004634	0.001127	-0.006844	-0.002425	-4.111	4.03e-05
4	4:142303365	142303365	G	ADD	3584	-0.004634	0.001127	-0.006844	-0.002425	-4.111	4.03e-05
4	4:142303367	142303367	A	ADD	3584	-0.004634	0.001127	-0.006844	-0.002425	-4.111	4.03e-05
4	4:142303599	142303599	T	ADD	3584	-0.004303	0.0011	-0.006459	-0.002146	-3.911	9.36e-05
4	4:142303646	142303646	T	ADD	3584	-0.004307	0.001101	-0.006464	-0.00215	-3.913	9.27e-05
4	4:142307078	142307078	C	ADD	3584	-0.004303	0.0011	-0.006459	-0.002146	-3.911	9.36e-05
4	4:142307694	142307694	G	ADD	3584	-0.004267	0.001088	-0.0064	-0.002134	-3.921	8.99e-05
5	5:9935542	9935542	GT	ADD	3584	-0.002639	0.00067	-0.003952	-0.001326	-3.939	8.33e-05
5	5:27707545	27707545	T	ADD	3584	-0.01073	0.002541	-0.01571	-0.005747	-4.221	2.49e-05
5	5:40219972	40219972	C	ADD	3584	0.005624	0.001328	0.003022	0.008226	4.236	2.33e-05
5	5:40220199	40220199	T	ADD	3584	0.005624	0.001328	0.003022	0.008226	4.236	2.33e-05
5	5:40220306	40220306	A	ADD	3584	0.005624	0.001328	0.003022	0.008226	4.236	2.33e-05
5	5:40221186	40221186	C	ADD	3584	0.005624	0.001328	0.003022	0.008226	4.236	2.33e-05
5	5:40222903	40222903	A	ADD	3584	0.005751	0.001326	0.003152	0.008351	4.336	1.49e-05
5	5:40225064	40225064	A	ADD	3584	0.005751	0.001326	0.003152	0.008351	4.336	1.49e-05
5	5:40228178	40228178	C	ADD	3584	0.005696	0.001325	0.003098	0.008293	4.297	1.78e-05
5	5:40228374	40228374	G	ADD	3584	0.005696	0.001325	0.003098	0.008293	4.297	1.78e-05
5	5:40229021	40229021	A	ADD	3584	0.005696	0.001325	0.003098	0.008293	4.297	1.78e-05
5	5:40229026	40229026	C	ADD	3584	0.005696	0.001325	0.003098	0.008293	4.297	1.78e-05
5	5:40229329	40229329	C	ADD	3584	0.005696	0.001325	0.003098	0.008293	4.297	1.78e-05
5	5:40232799	40232799	A	ADD	3584	0.005998	0.001337	0.003378	0.008619	4.486	7.47e-06
5	5:40245696	40245696	A	ADD	3584	0.005508	0.001401	0.002761	0.008255	3.93	8.64e-05
5	5:40245698	40245698	C	ADD	3584	0.005508	0.001401	0.002761	0.008255	3.93	8.64e-05
5	5:40247221	40247221	C	ADD	3584	0.005643	0.001357	0.002983	0.008302	4.159	3.27e-05
5	5:40249291	40249291	C	ADD	3584	0.005486	0.0014	0.002742	0.00823	3.918	9.1e-05
5	5:40249436	40249436	A	ADD	3584	0.005486	0.0014	0.002742	0.00823	3.918	9.1e-05
5	5:40249633	40249633	C	ADD	3584	0.005508	0.001401	0.002761	0.008255	3.93	8.64e-05
5	5:40249938	40249938	G	ADD	3584	0.005508	0.001401	0.002761	0.008255	3.93	8.64e-05
5	5:40250193	40250193	A	ADD	3584	0.005508	0.001401	0.002761	0.008255	3.93	8.64e-05
5	5:40251352	40251352	C	ADD	3584	0.005508	0.001401	0.002761	0.008255	3.93	8.64e-05
5	5:40251657	40251657	A	ADD	3584	0.005508	0.001401	0.002761	0.008255	3.93	8.64e-05
5	5:40251945	40251945	A	ADD	3584	0.005508	0.001401	0.002761	0.008255	3.93	8.64e-05
5	5:40252586	40252586	C	ADD	3584	0.005508	0.001401	0.002761	0.008255	3.93	8.64e-05
5	5:40252660	40252660	A	ADD	3584	0.005508	0.001401	0.002761	0.008255	3.93	8.64e-05
5	5:40252752	40252752	T	ADD	3584	0.005508	0.001401	0.002761	0.008255	3.93	8.64e-05
5	5:169516018	169516018	C	ADD	3584	-0.002642	0.0006732	-0.003962	-0.001323	-3.925	8.82e-05
5	5:169519148	169519148	G	ADD	3584	-0.002628	0.0006734	-0.003948	-0.001308	-3.902	9.71e-05
5	5:169519996	169519996	T	ADD	3584	-0.002707	0.0006732	-0.004027	-0.001388	-4.022	5.9e-05
5	5:175244097	175244097	T	ADD	3584	0.004187	0.001066	0.002097	0.006276	3.927	8.75e-05
6	6:32439490	32439490	A	ADD	3584	0.002898	0.0007108	0.001505	0.004291	4.077	4.65e-05
6	6:32451395	32451395	A	ADD	3584	0.002925	0.0007055	0.001542	0.004308	4.146	3.46e-05
6	6:44858510	44858510	T	ADD	3584	-0.002952	0.0007548	-0.004432	-0.001473	-3.912	9.34e-05
6	6:44926609	44926609	GT	ADD	3584	-0.002924	0.0007207	-0.004337	-0.001512	-4.058	5.06e-05
6	6:44944101	44944101	C	ADD	3584	-0.002884	0.0007331	-0.004321	-0.001448	-3.935	8.49e-05
6	6:44946506	44946506	A	ADD	3584	-0.002893	0.0007326	-0.004329	-0.001457	-3.949	7.99e-05
6	6:44949162	44949162	T	ADD	3584	-0.002881	0.000733	-0.004317	-0.001444	-3.93	8.65e-05
6	6:44953786	44953786	C	ADD	3584	-0.002893	0.0007326	-0.004329	-0.001457	-3.949	7.99e-05
6	6:44961999	44961999	C	ADD	3584	-0.002893	0.0007326	-0.004329	-0.001457	-3.949	7.99e-05
6	6:44975022	44975022	T	ADD	3584	-0.0029	0.0007329	-0.004337	-0.001464	-3.957	7.74e-05
6	6:44978416	44978416	T	ADD	3584	-0.0029	0.0007329	-0.004337	-0.001464	-3.957	7.74e-05
6	6:44980341	44980341	T	ADD	3584	-0.002889	0.0007329	-0.004325	-0.001452	-3.942	8.24e-05
6	6:82596092	82596092	C	ADD	3584	-0.002768	0.0006967	-0.004134	-0.001403	-3.973	7.23e-05
6	6:82599523	82599523	G	ADD	3584	-0.002926	0.0006961	-0.004291	-0.001562	-4.204	2.69e-05
6	6:82601172	82601172	TA	ADD	3584	-0.002924	0.0006903	-0.004277	-0.001571	-4.236	2.33e-05
6	6:82603011	82603011	C	ADD	3584	-0.003057	0.0006754	-0.004381	-0.001734	-4.526	6.19e-06
6	6:82604448	82604448	GA	ADD	3584	-0.00303	0.0006759	-0.004355	-0.001706	-4.484	7.57e-06
6	6:82606531	82606531	G	ADD	3584	-0.002901	0.0006681	-0.004211	-0.001592	-4.343	1.45e-05
6	6:82609515	82609515	C	ADD	3584	-0.002786	0.0006703	-0.0041	-0.001472	-4.156	3.31e-05
6	6:82610188	82610188	T	ADD	3584	-0.00298	0.0006709	-0.004295	-0.001665	-4.442	9.18e-06
6	6:82614006	82614006	T	ADD	3584	-0.003015	0.0006705	-0.004329	-0.001701	-4.497	7.13e-06
6	6:82614505	82614505	G	ADD	3584	-0.002875	0.0006839	-0.004216	-0.001535	-4.204	2.68e-05
6	6:82614714	82614714	A	ADD	3584	0.002694	0.0006651	0.001391	0.003998	4.051	5.21e-05
6	6:82616083	82616083	T	ADD	3584	-0.002738	0.0006672	-0.004046	-0.001431	-4.104	4.15e-05
6	6:82622562	82622562	AT	ADD	3584	-0.002844	0.0006629	-0.004143	-0.001545	-4.291	1.83e-05
6	6:82623810	82623810	T	ADD	3584	-0.002766	0.0006632	-0.004066	-0.001466	-4.171	3.11e-05
6	6:82631215	82631215	A	ADD	3584	0.002868	0.0006822	0.001531	0.004205	4.204	2.69e-05
6	6:82633777	82633777	C	ADD	3584	0.002664	0.0006775	0.001336	0.003992	3.932	8.57e-05
6	6:82635097	82635097	A	ADD	3584	0.002664	0.0006775	0.001336	0.003992	3.932	8.57e-05
6	6:82639256	82639256	A	ADD	3584	0.002679	0.0006781	0.00135	0.004008	3.951	7.93e-05
6	6:82760429	82760429	C	ADD	3584	-0.002922	0.000701	-0.004295	-0.001548	-4.168	3.15e-05
6	6:82768977	82768977	T	ADD	3584	-0.002874	0.0006993	-0.004245	-0.001504	-4.11	4.04e-05
6	6:82769430	82769430	A	ADD	3584	-0.002874	0.0006993	-0.004245	-0.001504	-4.11	4.04e-05
6	6:82771129	82771129	A	ADD	3584	-0.002892	0.0006994	-0.004263	-0.001521	-4.135	3.63e-05
6	6:82776601	82776601	C	ADD	3584	-0.002928	0.0007008	-0.004302	-0.001555	-4.179	3e-05
6	6:82778502	82778502	T	ADD	3584	0.002643	0.000677	0.001316	0.00397	3.904	9.64e-05
6	6:82781389	82781389	C	ADD	3584	-0.002997	0.0007102	-0.004389	-0.001605	-4.22	2.5e-05
6	6:82782672	82782672	T	ADD	3584	-0.002614	0.0006686	-0.003924	-0.001303	-3.909	9.43e-05
6	6:82787851	82787851	C	ADD	3584	-0.003086	0.0007087	-0.004475	-0.001697	-4.355	1.37e-05
6	6:82794594	82794594	T	ADD	3584	-0.003082	0.0007097	-0.004473	-0.001691	-4.343	1.45e-05
6	6:82798593	82798593	A	ADD	3584	-0.002843	0.0007094	-0.004233	-0.001453	-4.008	6.25e-05
6	6:82799620	82799620	A	ADD	3584	-0.002772	0.0007095	-0.004163	-0.001381	-3.907	9.52e-05
6	6:113514567	113514567	CA	ADD	3584	0.002779	0.0007119	0.001383	0.004174	3.903	9.66e-05
7	7:3171934	3171934	A	ADD	3584	-0.002894	0.0007348	-0.004335	-0.001454	-3.939	8.34e-05
8	8:2641469	2641469	T	ADD	3584	0.01334	0.003339	0.006793	0.01988	3.994	6.61e-05
8	8:2662703	2662703	A	ADD	3584	0.01304	0.003317	0.006539	0.01954	3.931	8.61e-05
8	8:2732718	2732718	A	ADD	3584	0.01264	0.003214	0.006344	0.01894	3.934	8.52e-05
8	8:2732808	2732808	T	ADD	3584	0.01264	0.003214	0.006344	0.01894	3.934	8.52e-05
8	8:2735477	2735477	A	ADD	3584	0.01264	0.003214	0.006344	0.01894	3.934	8.52e-05
8	8:2735765	2735765	A	ADD	3584	0.01264	0.003214	0.006344	0.01894	3.934	8.52e-05
8	8:2740554	2740554	T	ADD	3584	0.01264	0.003214	0.006344	0.01894	3.934	8.52e-05
8	8:2758147	2758147	A	ADD	3584	0.01295	0.003195	0.006689	0.01921	4.054	5.14e-05
8	8:2799288	2799288	A	ADD	3584	0.01359	0.003191	0.007334	0.01984	4.258	2.11e-05
8	8:2893004	2893004	C	ADD	3584	0.01117	0.002849	0.005584	0.01675	3.92	9.04e-05
8	8:26701264	26701264	C	ADD	3584	0.003757	0.0009595	0.001877	0.005638	3.916	9.17e-05
8	8:40230443	40230443	G	ADD	3584	0.009567	0.002451	0.004762	0.01437	3.902	9.7e-05
8	8:59130989	59130989	T	ADD	3584	0.002627	0.0006713	0.001311	0.003943	3.913	9.27e-05
8	8:59387357	59387357	A	ADD	3584	0.002715	0.0006929	0.001357	0.004073	3.919	9.07e-05
8	8:59387495	59387495	T	ADD	3584	0.002715	0.0006929	0.001357	0.004073	3.919	9.07e-05
8	8:59387670	59387670	T	ADD	3584	0.002715	0.0006929	0.001357	0.004073	3.919	9.07e-05
8	8:115714180	115714180	G	ADD	3584	-0.002643	0.0006701	-0.003956	-0.00133	-3.944	8.17e-05
8	8:115714807	115714807	C	ADD	3584	-0.002635	0.0006705	-0.00395	-0.001321	-3.931	8.63e-05
8	8:115716948	115716948	C	ADD	3584	-0.002616	0.0006706	-0.00393	-0.001302	-3.901	9.75e-05
8	8:115718130	115718130	G	ADD	3584	-0.00262	0.0006708	-0.003935	-0.001305	-3.906	9.56e-05
8	8:115719790	115719790	GTTTC	ADD	3584	-0.002639	0.0006706	-0.003953	-0.001325	-3.935	8.47e-05
8	8:115719867	115719867	G	ADD	3584	-0.002639	0.0006706	-0.003953	-0.001325	-3.935	8.47e-05
8	8:124777764	124777764	T	ADD	3584	0.002871	0.000729	0.001442	0.0043	3.938	8.38e-05
8	8:130915607	130915607	T	ADD	3584	-0.004166	0.001066	-0.006256	-0.002076	-3.907	9.5e-05
9	9:137412564	137412564	T	ADD	3584	0.002944	0.0006854	0.0016	0.004287	4.295	1.79e-05
9	9:137412655	137412655	G	ADD	3584	-0.003151	0.0006818	-0.004488	-0.001815	-4.623	3.92e-06
9	9:137413617	137413617	A	ADD	3584	-0.003117	0.0006811	-0.004452	-0.001782	-4.577	4.88e-06
9	9:137413911	137413911	T	ADD	3584	-0.003114	0.0006802	-0.004448	-0.001781	-4.579	4.84e-06
9	9:137413954	137413954	T	ADD	3584	0.002944	0.0006854	0.0016	0.004287	4.295	1.79e-05
9	9:137415294	137415294	C	ADD	3584	-0.003136	0.0006809	-0.004471	-0.001802	-4.607	4.24e-06
9	9:137415319	137415319	T	ADD	3584	0.002944	0.0006854	0.0016	0.004287	4.295	1.79e-05
9	9:137415518	137415518	ATT	ADD	3584	-0.003094	0.0006821	-0.00443	-0.001757	-4.536	5.93e-06
9	9:137416251	137416251	T	ADD	3584	0.002988	0.0006861	0.001643	0.004333	4.355	1.37e-05
9	9:137416511	137416511	T	ADD	3584	0.002906	0.0006838	0.001566	0.004246	4.25	2.2e-05
9	9:137417308	137417308	T	ADD	3584	0.003027	0.0006846	0.001685	0.004369	4.421	1.01e-05
9	9:137417940	137417940	A	ADD	3584	0.002944	0.0006854	0.0016	0.004287	4.295	1.79e-05
9	9:137418902	137418902	A	ADD	3584	-0.003079	0.0006782	-0.004408	-0.00175	-4.54	5.81e-06
9	9:137419343	137419343	T	ADD	3584	0.002937	0.0006855	0.001594	0.004281	4.284	1.88e-05
9	9:137419373	137419373	A	ADD	3584	-0.003109	0.0006812	-0.004444	-0.001774	-4.564	5.2e-06
9	9:137419378	137419378	A	ADD	3584	0.002937	0.0006855	0.001594	0.004281	4.284	1.88e-05
9	9:137419411	137419411	T	ADD	3584	-0.003109	0.0006812	-0.004444	-0.001774	-4.564	5.2e-06
9	9:137419414	137419414	G	ADD	3584	0.002937	0.0006855	0.001594	0.004281	4.284	1.88e-05
9	9:137419585	137419585	A	ADD	3584	0.002944	0.0006854	0.0016	0.004287	4.295	1.79e-05
9	9:137419818	137419818	T	ADD	3584	-0.003061	0.0006779	-0.004389	-0.001732	-4.515	6.54e-06
9	9:137420462	137420462	T	ADD	3584	-0.003086	0.0006814	-0.004421	-0.00175	-4.528	6.14e-06
9	9:137421333	137421333	G	ADD	3584	-0.003236	0.0006761	-0.004562	-0.001911	-4.787	1.76e-06
9	9:137421666	137421666	G	ADD	3584	-0.003231	0.0006765	-0.004556	-0.001905	-4.775	1.87e-06
9	9:137422031	137422031	G	ADD	3584	0.003138	0.0006884	0.001789	0.004487	4.559	5.31e-06
9	9:137422319	137422319	A	ADD	3584	-0.003248	0.000676	-0.004573	-0.001923	-4.805	1.61e-06
9	9:137423451	137423451	A	ADD	3584	-0.003266	0.0006791	-0.004597	-0.001935	-4.809	1.58e-06
9	9:137423666	137423666	G	ADD	3584	0.00315	0.0006882	0.001801	0.004499	4.577	4.87e-06
9	9:137424042	137424042	A	ADD	3584	0.003157	0.0006881	0.001808	0.004505	4.588	4.63e-06
9	9:137424054	137424054	C	ADD	3584	-0.003129	0.0006736	-0.004449	-0.001808	-4.644	3.54e-06
9	9:137424102	137424102	A	ADD	3584	0.003157	0.0006881	0.001808	0.004505	4.588	4.63e-06
9	9:137424115	137424115	T	ADD	3584	0.003157	0.0006881	0.001808	0.004505	4.588	4.63e-06
9	9:137424165	137424165	A	ADD	3584	0.003157	0.0006881	0.001808	0.004505	4.588	4.63e-06
9	9:137424233	137424233	T	ADD	3584	0.003157	0.0006881	0.001808	0.004505	4.588	4.63e-06
9	9:137424412	137424412	C	ADD	3584	0.003157	0.0006881	0.001808	0.004505	4.588	4.63e-06
9	9:137424444	137424444	A	ADD	3584	-0.003129	0.0006736	-0.004449	-0.001808	-4.644	3.54e-06
9	9:137424668	137424668	T	ADD	3584	0.003157	0.0006881	0.001808	0.004505	4.588	4.63e-06
9	9:137424784	137424784	C	ADD	3584	0.003157	0.0006881	0.001808	0.004505	4.588	4.63e-06
9	9:137425039	137425039	T	ADD	3584	-0.003129	0.0006736	-0.004449	-0.001808	-4.644	3.54e-06
9	9:137425441	137425441	T	ADD	3584	-0.003129	0.0006736	-0.004449	-0.001808	-4.644	3.54e-06
9	9:137425683	137425683	T	ADD	3584	-0.003129	0.0006736	-0.004449	-0.001808	-4.644	3.54e-06
9	9:137425859	137425859	C	ADD	3584	-0.00328	0.0006775	-0.004608	-0.001953	-4.842	1.34e-06
9	9:137425927	137425927	T	ADD	3584	-0.003129	0.0006736	-0.004449	-0.001808	-4.644	3.54e-06
9	9:137426153	137426153	T	ADD	3584	-0.003129	0.0006736	-0.004449	-0.001808	-4.644	3.54e-06
9	9:137426334	137426334	A	ADD	3584	-0.003129	0.0006736	-0.004449	-0.001808	-4.644	3.54e-06
9	9:137427625	137427625	G	ADD	3584	-0.003141	0.0006785	-0.004471	-0.001811	-4.629	3.81e-06
9	9:137427970	137427970	G	ADD	3584	-0.003097	0.0006772	-0.004424	-0.00177	-4.573	4.97e-06
9	9:137427983	137427983	C	ADD	3584	0.003211	0.0006879	0.001863	0.004559	4.668	3.16e-06
9	9:137428425	137428425	G	ADD	3584	-0.003153	0.0006772	-0.004481	-0.001826	-4.657	3.33e-06
9	9:137428606	137428606	G	ADD	3584	0.003056	0.0006915	0.001701	0.004412	4.42	1.02e-05
9	9:137429100	137429100	A	ADD	3584	0.003059	0.0006916	0.001703	0.004414	4.422	1.01e-05
9	9:137429107	137429107	T	ADD	3584	0.003028	0.0006917	0.001672	0.004384	4.377	1.24e-05
9	9:137429127	137429127	G	ADD	3584	0.003028	0.0006917	0.001672	0.004384	4.377	1.24e-05
9	9:137429189	137429189	T	ADD	3584	0.003007	0.0006917	0.001652	0.004363	4.348	1.41e-05
9	9:137429199	137429199	T	ADD	3584	0.003059	0.0006916	0.001703	0.004414	4.422	1.01e-05
9	9:137429205	137429205	A	ADD	3584	0.003056	0.0006915	0.001701	0.004412	4.42	1.02e-05
9	9:137429352	137429352	G	ADD	3584	0.003028	0.0006917	0.001672	0.004384	4.377	1.24e-05
9	9:137429396	137429396	G	ADD	3584	0.003028	0.0006917	0.001672	0.004384	4.377	1.24e-05
9	9:137429407	137429407	A	ADD	3584	0.003028	0.0006917	0.001672	0.004384	4.377	1.24e-05
9	9:137429590	137429590	G	ADD	3584	0.003076	0.0006898	0.001724	0.004428	4.459	8.5e-06
9	9:137429671	137429671	T	ADD	3584	0.003026	0.0006918	0.00167	0.004382	4.374	1.26e-05
9	9:137429719	137429719	C	ADD	3584	0.003026	0.0006918	0.00167	0.004382	4.374	1.26e-05
9	9:137429876	137429876	A	ADD	3584	0.003026	0.0006918	0.00167	0.004382	4.374	1.26e-05
9	9:137429983	137429983	A	ADD	3584	0.003034	0.0006919	0.001677	0.00439	4.385	1.2e-05
9	9:137430010	137430010	A	ADD	3584	0.003034	0.0006919	0.001677	0.00439	4.385	1.2e-05
9	9:137430281	137430281	G	ADD	3584	0.00306	0.0006899	0.001708	0.004413	4.436	9.45e-06
9	9:137430674	137430674	G	ADD	3584	0.003053	0.0006903	0.0017	0.004406	4.422	1.01e-05
9	9:137430718	137430718	A	ADD	3584	0.003099	0.00069	0.001747	0.004452	4.492	7.27e-06
9	9:137430726	137430726	C	ADD	3584	0.003099	0.00069	0.001747	0.004452	4.492	7.27e-06
9	9:137430898	137430898	T	ADD	3584	0.003066	0.000692	0.001709	0.004422	4.43	9.69e-06
9	9:137430939	137430939	C	ADD	3584	0.00306	0.0006899	0.001708	0.004413	4.436	9.45e-06
9	9:137431353	137431353	T	ADD	3584	0.003066	0.000692	0.001709	0.004422	4.43	9.69e-06
9	9:137431424	137431424	G	ADD	3584	0.003045	0.0006898	0.001693	0.004397	4.414	1.05e-05
9	9:137431448	137431448	A	ADD	3584	0.003072	0.0006903	0.001719	0.004425	4.45	8.85e-06
9	9:137431461	137431461	T	ADD	3584	0.003045	0.0006901	0.001693	0.004398	4.413	1.05e-05
9	9:137431462	137431462	G	ADD	3584	0.003012	0.0006898	0.00166	0.004364	4.366	1.3e-05
9	9:137431757	137431757	C	ADD	3584	0.003036	0.0006918	0.00168	0.004392	4.389	1.17e-05
9	9:137431904	137431904	T	ADD	3584	0.002987	0.0006924	0.00163	0.004344	4.315	1.64e-05
9	9:137432248	137432248	A	ADD	3584	0.003002	0.0006924	0.001645	0.004359	4.336	1.49e-05
9	9:137433436	137433436	A	ADD	3584	-0.003052	0.0006778	-0.004381	-0.001724	-4.503	6.91e-06
9	9:137436214	137436214	C	ADD	3584	-0.003074	0.0006779	-0.004403	-0.001745	-4.534	5.97e-06
9	9:137436314	137436314	A	ADD	3584	-0.003081	0.0006785	-0.004411	-0.001751	-4.541	5.77e-06
9	9:137443896	137443896	G	ADD	3584	0.003028	0.0006959	0.001664	0.004392	4.352	1.39e-05
9	9:137444078	137444078	G	ADD	3584	0.003142	0.0006968	0.001776	0.004507	4.508	6.74e-06
9	9:137444298	137444298	C	ADD	3584	0.003369	0.0007088	0.00198	0.004758	4.753	2.09e-06
9	9:137445913	137445913	G	ADD	3584	0.003048	0.0006954	0.001685	0.004411	4.382	1.21e-05
10	10:2270605	2270605	G	ADD	3584	-0.003639	0.0008778	-0.00536	-0.001919	-4.146	3.46e-05
10	10:33156978	33156978	G	ADD	3584	0.009364	0.002357	0.004744	0.01398	3.972	7.26e-05
10	10:36952850	36952850	A	ADD	3584	-0.002847	0.0007212	-0.004261	-0.001434	-3.948	8.04e-05
10	10:57491189	57491189	C	ADD	3584	0.002978	0.0007095	0.001587	0.004369	4.197	2.77e-05
10	10:57498443	57498443	A	ADD	3584	0.002938	0.000709	0.001548	0.004327	4.144	3.5e-05
10	10:57506812	57506812	A	ADD	3584	0.002856	0.0007092	0.001466	0.004246	4.028	5.75e-05
10	10:64812439	64812439	CA	ADD	3584	-0.003614	0.0008574	-0.005294	-0.001934	-4.215	2.56e-05
10	10:64814050	64814050	G	ADD	3584	-0.003635	0.0008575	-0.005316	-0.001954	-4.239	2.3e-05
10	10:64817255	64817255	C	ADD	3584	-0.003652	0.0008606	-0.005339	-0.001966	-4.244	2.25e-05
10	10:64817403	64817403	G	ADD	3584	-0.003652	0.0008606	-0.005339	-0.001966	-4.244	2.25e-05
10	10:64819996	64819996	T	ADD	3584	-0.003807	0.0008618	-0.005496	-0.002118	-4.417	1.03e-05
10	10:64839726	64839726	GTGA	ADD	3584	-0.004209	0.001029	-0.006226	-0.002192	-4.09	4.42e-05
10	10:64844573	64844573	G	ADD	3584	-0.004065	0.001037	-0.006098	-0.002031	-3.918	9.09e-05
10	10:115522175	115522175	T	ADD	3584	-0.005868	0.001383	-0.008579	-0.003157	-4.242	2.27e-05
10	10:115522272	115522272	A	ADD	3584	-0.0059	0.001381	-0.008607	-0.003194	-4.273	1.98e-05
10	10:127903158	127903158	C	ADD	3584	-0.003283	0.0008283	-0.004906	-0.001659	-3.963	7.54e-05
10	10:127903580	127903580	G	ADD	3584	-0.00331	0.0008282	-0.004934	-0.001687	-3.997	6.54e-05
10	10:127903730	127903730	C	ADD	3584	-0.00331	0.0008282	-0.004934	-0.001687	-3.997	6.54e-05
10	10:127903789	127903789	T	ADD	3584	-0.003284	0.0008271	-0.004905	-0.001663	-3.97	7.32e-05
10	10:127903911	127903911	C	ADD	3584	-0.003284	0.0008271	-0.004905	-0.001663	-3.97	7.32e-05
10	10:127904710	127904710	C	ADD	3584	-0.003334	0.0008139	-0.004929	-0.001739	-4.096	4.29e-05
10	10:127905962	127905962	A	ADD	3584	-0.003372	0.0008185	-0.004976	-0.001767	-4.119	3.89e-05
10	10:131548176	131548176	G	ADD	3584	-0.01006	0.002452	-0.01487	-0.005254	-4.102	4.18e-05
11	11:17266176	17266176	A	ADD	3584	-0.003829	0.0009169	-0.005626	-0.002031	-4.175	3.05e-05
11	11:47627302	47627302	T	ADD	3584	-0.002958	0.0007427	-0.004413	-0.001502	-3.982	6.96e-05
11	11:47655380	47655380	T	ADD	3584	-0.002952	0.0007417	-0.004405	-0.001498	-3.979	7.05e-05
11	11:47660001	47660001	T	ADD	3584	-0.002952	0.0007417	-0.004405	-0.001498	-3.979	7.05e-05
11	11:125106048	125106048	G	ADD	3584	-0.004852	0.001211	-0.007225	-0.00248	-4.008	6.24e-05
11	11:125106293	125106293	C	ADD	3584	-0.00479	0.001212	-0.007165	-0.002414	-3.952	7.92e-05
11	11:125109381	125109381	G	ADD	3584	-0.005013	0.00122	-0.007403	-0.002623	-4.11	4.04e-05
11	11:125110079	125110079	A	ADD	3584	-0.004854	0.001235	-0.007274	-0.002434	-3.931	8.61e-05
11	11:130293437	130293437	G	ADD	3584	0.002761	0.0006848	0.001418	0.004103	4.031	5.66e-05
11	11:130308345	130308345	GCCTTCCTTCCTTCCTT	ADD	3584	0.003039	0.0007522	0.001564	0.004513	4.039	5.47e-05
11	11:130309928	130309928	G	ADD	3584	0.00263	0.0006655	0.001325	0.003934	3.952	7.91e-05
11	11:130314740	130314740	G	ADD	3584	0.006348	0.001528	0.003353	0.009343	4.154	3.34e-05
11	11:130316356	130316356	C	ADD	3584	0.006297	0.00156	0.003239	0.009355	4.037	5.54e-05
11	11:130317033	130317033	T	ADD	3584	0.006122	0.00151	0.003163	0.009081	4.055	5.13e-05
11	11:130321640	130321640	G	ADD	3584	0.002599	0.0006641	0.001298	0.003901	3.914	9.25e-05
11	11:130323435	130323435	T	ADD	3584	0.006236	0.001547	0.003205	0.009267	4.032	5.65e-05
11	11:130325196	130325196	T	ADD	3584	0.006221	0.001582	0.00312	0.009322	3.932	8.6e-05
11	11:130326664	130326664	T	ADD	3584	0.006352	0.001595	0.003226	0.009477	3.983	6.94e-05
12	12:4913712	4913712	C	ADD	3584	-0.00361	0.0008732	-0.005321	-0.001898	-4.134	3.64e-05
12	12:4943775	4943775	G	ADD	3584	-0.003277	0.0008371	-0.004918	-0.001636	-3.915	9.22e-05
12	12:4944396	4944396	GTACACACCATTCTCCTGCC	ADD	3584	-0.003441	0.0008459	-0.005099	-0.001783	-4.067	4.86e-05
12	12:21311718	21311718	A	ADD	3584	0.002739	0.0006738	0.001418	0.00406	4.065	4.91e-05
12	12:69852980	69852980	A	ADD	3584	0.01258	0.002983	0.006733	0.01842	4.217	2.54e-05
12	12:78707870	78707870	A	ADD	3584	0.0129	0.003134	0.006756	0.01904	4.116	3.94e-05
12	12:78712200	78712200	G	ADD	3584	0.01243	0.003081	0.006392	0.01847	4.035	5.58e-05
12	12:78740138	78740138	T	ADD	3584	0.01286	0.003098	0.006792	0.01893	4.153	3.36e-05
12	12:82421364	82421364	C	ADD	3584	0.002851	0.0006711	0.001536	0.004167	4.248	2.21e-05
12	12:120306805	120306805	A	ADD	3584	-0.004269	0.001081	-0.006387	-0.002151	-3.951	7.94e-05
12	12:120312168	120312168	C	ADD	3584	-0.004286	0.001078	-0.0064	-0.002173	-3.976	7.16e-05
12	12:120321328	120321328	C	ADD	3584	-0.004286	0.001078	-0.0064	-0.002173	-3.976	7.16e-05
12	12:120321902	120321902	A	ADD	3584	-0.004286	0.001078	-0.0064	-0.002173	-3.976	7.16e-05
12	12:120340770	120340770	C	ADD	3584	-0.004478	0.00112	-0.006673	-0.002283	-3.998	6.53e-05
13	13:27618048	27618048	C	ADD	3584	0.004357	0.0009344	0.002526	0.006189	4.663	3.23e-06
13	13:41069662	41069662	C	ADD	3584	-0.002744	0.0006846	-0.004086	-0.001403	-4.009	6.23e-05
13	13:41073016	41073016	T	ADD	3584	-0.002722	0.0006698	-0.004035	-0.00141	-4.065	4.92e-05
13	13:41073936	41073936	T	ADD	3584	0.002771	0.0006666	0.001464	0.004077	4.156	3.31e-05
13	13:41074268	41074268	A	ADD	3584	0.002794	0.0006666	0.001488	0.004101	4.192	2.83e-05
13	13:41074991	41074991	C	ADD	3584	0.002881	0.0006664	0.001574	0.004187	4.322	1.59e-05
13	13:41075042	41075042	A	ADD	3584	0.002903	0.0006662	0.001597	0.004209	4.357	1.35e-05
13	13:41075058	41075058	A	ADD	3584	0.00292	0.0006664	0.001614	0.004226	4.382	1.21e-05
13	13:41075225	41075225	A	ADD	3584	0.00292	0.0006664	0.001614	0.004226	4.382	1.21e-05
13	13:41081998	41081998	A	ADD	3584	-0.002892	0.0006713	-0.004207	-0.001576	-4.307	1.7e-05
13	13:41084344	41084344	TA	ADD	3584	-0.002863	0.0006789	-0.004193	-0.001532	-4.217	2.54e-05
13	13:41084662	41084662	C	ADD	3584	-0.003017	0.000674	-0.004338	-0.001696	-4.476	7.85e-06
13	13:41086108	41086108	A	ADD	3584	-0.002822	0.0006727	-0.004141	-0.001504	-4.196	2.79e-05
13	13:41091440	41091440	A	ADD	3584	-0.002779	0.0006734	-0.004099	-0.001459	-4.127	3.76e-05
13	13:41091489	41091489	A	ADD	3584	-0.002799	0.0006731	-0.004118	-0.00148	-4.159	3.27e-05
13	13:65286176	65286176	T	ADD	3584	0.002694	0.000686	0.001349	0.004038	3.927	8.77e-05
13	13:65286178	65286178	T	ADD	3584	0.002688	0.0006861	0.001344	0.004033	3.918	9.09e-05
13	13:65286623	65286623	T	ADD	3584	0.002731	0.0006882	0.001382	0.00408	3.968	7.4e-05
13	13:65286750	65286750	GAA	ADD	3584	0.002726	0.0006881	0.001377	0.004074	3.961	7.61e-05
13	13:65287791	65287791	T	ADD	3584	0.002708	0.0006877	0.00136	0.004055	3.937	8.4e-05
13	13:65303211	65303211	CAAAAAG	ADD	3584	0.002696	0.0006888	0.001346	0.004046	3.914	9.23e-05
13	13:65324997	65324997	A	ADD	3584	0.002746	0.0007036	0.001367	0.004125	3.902	9.7e-05
13	13:99449755	99449755	G	ADD	3584	0.002902	0.0006688	0.001591	0.004213	4.339	1.47e-05
13	13:99482030	99482030	C	ADD	3584	-0.003127	0.0007532	-0.004603	-0.00165	-4.151	3.39e-05
14	14:22052261	22052261	A	ADD	3584	0.002972	0.000749	0.001504	0.004441	3.968	7.38e-05
14	14:22053729	22053729	A	ADD	3584	0.002987	0.0007393	0.001538	0.004436	4.04	5.46e-05
14	14:22053923	22053923	T	ADD	3584	0.002977	0.0007392	0.001528	0.004426	4.027	5.76e-05
14	14:22056183	22056183	T	ADD	3584	0.003019	0.0007398	0.001569	0.004469	4.081	4.58e-05
14	14:22058732	22058732	T	ADD	3584	0.003024	0.0007393	0.001575	0.004473	4.09	4.41e-05
14	14:22060647	22060647	T	ADD	3584	0.003065	0.0007384	0.001618	0.004512	4.151	3.39e-05
14	14:22061184	22061184	T	ADD	3584	0.002816	0.0007177	0.001409	0.004222	3.923	8.91e-05
14	14:22062513	22062513	C	ADD	3584	0.002814	0.0007178	0.001407	0.004221	3.92	9.02e-05
14	14:22062554	22062554	T	ADD	3584	0.00309	0.0007372	0.001645	0.004535	4.192	2.83e-05
14	14:22063266	22063266	T	ADD	3584	0.00309	0.0007372	0.001645	0.004535	4.192	2.83e-05
14	14:22066159	22066159	A	ADD	3584	0.003205	0.0007449	0.001745	0.004665	4.303	1.73e-05
14	14:22068740	22068740	G	ADD	3584	0.003254	0.0007546	0.001775	0.004733	4.312	1.66e-05
14	14:22070707	22070707	A	ADD	3584	0.003168	0.000752	0.001694	0.004642	4.212	2.59e-05
14	14:22073473	22073473	T	ADD	3584	0.003143	0.0007568	0.00166	0.004627	4.153	3.35e-05
14	14:22074331	22074331	T	ADD	3584	0.003247	0.0007545	0.001768	0.004725	4.303	1.73e-05
14	14:81810945	81810945	A	ADD	3584	0.005083	0.0007947	0.003526	0.006641	6.396	1.8e-10
14	14:81814077	81814077	C	ADD	3584	0.004955	0.0007925	0.003401	0.006508	6.252	4.53e-10
14	14:81814082	81814082	T	ADD	3584	0.005033	0.0007947	0.003475	0.00659	6.333	2.71e-10
14	14:81814426	81814426	A	ADD	3584	0.005033	0.0007947	0.003475	0.00659	6.333	2.71e-10
14	14:81814749	81814749	T	ADD	3584	0.005034	0.0007947	0.003477	0.006592	6.335	2.68e-10
14	14:81814754	81814754	T	ADD	3584	0.005034	0.0007947	0.003477	0.006592	6.335	2.68e-10
14	14:81815587	81815587	T	ADD	3584	0.004943	0.0007911	0.003392	0.006494	6.248	4.65e-10
14	14:81816121	81816121	G	ADD	3584	0.004911	0.0007912	0.00336	0.006461	6.207	6.02e-10
14	14:81818492	81818492	G	ADD	3584	0.002704	0.000691	0.00135	0.004058	3.913	9.28e-05
14	14:81820503	81820503	A	ADD	3584	0.002725	0.0006902	0.001372	0.004078	3.948	8.04e-05
14	14:81823934	81823934	G	ADD	3584	0.002697	0.0006885	0.001347	0.004046	3.917	9.15e-05
14	14:81834523	81834523	A	ADD	3584	0.00516	0.0007973	0.003597	0.006722	6.472	1.1e-10
14	14:81835857	81835857	A	ADD	3584	-0.00321	0.0006886	-0.004559	-0.00186	-4.661	3.27e-06
14	14:81836866	81836866	G	ADD	3584	0.00514	0.0007841	0.003603	0.006677	6.555	6.36e-11
14	14:81837913	81837913	T	ADD	3584	-0.003236	0.0006874	-0.004584	-0.001889	-4.708	2.59e-06
14	14:81838626	81838626	A	ADD	3584	-0.003241	0.0006872	-0.004588	-0.001894	-4.716	2.5e-06
14	14:81838921	81838921	GAAC	ADD	3584	0.005186	0.0007839	0.003649	0.006722	6.615	4.27e-11
14	14:81840659	81840659	A	ADD	3584	0.005192	0.000791	0.003642	0.006743	6.564	5.98e-11
14	14:81841577	81841577	T	ADD	3584	0.005192	0.000791	0.003642	0.006743	6.564	5.98e-11
14	14:81841579	81841579	G	ADD	3584	0.005206	0.000784	0.00367	0.006743	6.641	3.59e-11
14	14:81842240	81842240	A	ADD	3584	-0.003368	0.0006846	-0.00471	-0.002027	-4.92	9.03e-07
14	14:81846611	81846611	C	ADD	3584	-0.003352	0.0006845	-0.004693	-0.00201	-4.896	1.02e-06
14	14:81848414	81848414	C	ADD	3584	-0.003343	0.0006843	-0.004685	-0.002002	-4.886	1.07e-06
14	14:81848567	81848567	AAAAAGAAAAG	ADD	3584	-0.003327	0.0006842	-0.004668	-0.001986	-4.863	1.21e-06
14	14:81849403	81849403	C	ADD	3584	-0.003301	0.0006831	-0.00464	-0.001962	-4.832	1.41e-06
14	14:81850242	81850242	C	ADD	3584	-0.003408	0.0006809	-0.004742	-0.002073	-5.005	5.85e-07
14	14:81850577	81850577	TTTTATTTA	ADD	3584	0.005099	0.0007933	0.003544	0.006654	6.427	1.48e-10
14	14:81850850	81850850	G	ADD	3584	0.005179	0.0007925	0.003626	0.006732	6.535	7.27e-11
14	14:81851291	81851291	A	ADD	3584	-0.003402	0.0006806	-0.004736	-0.002068	-4.999	6.05e-07
14	14:81851608	81851608	T	ADD	3584	-0.003353	0.0006829	-0.004691	-0.002014	-4.909	9.54e-07
14	14:81851664	81851664	A	ADD	3584	-0.00337	0.0006844	-0.004712	-0.002029	-4.925	8.84e-07
14	14:81852267	81852267	A	ADD	3584	-0.00337	0.0006844	-0.004712	-0.002029	-4.925	8.84e-07
14	14:81852288	81852288	C	ADD	3584	-0.003323	0.0006817	-0.004659	-0.001987	-4.874	1.14e-06
14	14:81852849	81852849	G	ADD	3584	-0.003323	0.0006817	-0.004659	-0.001987	-4.874	1.14e-06
14	14:81853107	81853107	C	ADD	3584	0.005146	0.0007917	0.003594	0.006698	6.5	9.13e-11
14	14:81853407	81853407	T	ADD	3584	-0.003397	0.0006845	-0.004739	-0.002056	-4.963	7.25e-07
14	14:81853519	81853519	T	ADD	3584	-0.003494	0.0006842	-0.004835	-0.002153	-5.107	3.44e-07
14	14:81853520	81853520	A	ADD	3584	-0.003494	0.0006842	-0.004835	-0.002153	-5.107	3.44e-07
14	14:81854063	81854063	T	ADD	3584	-0.003388	0.0006839	-0.004728	-0.002047	-4.954	7.62e-07
14	14:81854582	81854582	A	ADD	3584	-0.003294	0.0006812	-0.004629	-0.001959	-4.836	1.38e-06
14	14:81855344	81855344	T	ADD	3584	-0.003316	0.000681	-0.004651	-0.001982	-4.87	1.16e-06
14	14:81856323	81856323	A	ADD	3584	0.004963	0.0007789	0.003436	0.006489	6.372	2.11e-10
14	14:81856865	81856865	A	ADD	3584	0.004989	0.0007795	0.003462	0.006517	6.401	1.74e-10
14	14:81858934	81858934	A	ADD	3584	-0.003377	0.0006816	-0.004713	-0.002041	-4.955	7.58e-07
14	14:81859521	81859521	A	ADD	3584	0.004989	0.0007795	0.003462	0.006517	6.401	1.74e-10
14	14:81860917	81860917	A	ADD	3584	0.00503	0.0007852	0.003491	0.006569	6.406	1.69e-10
14	14:81861240	81861240	C	ADD	3584	-0.003393	0.0006805	-0.004727	-0.002059	-4.986	6.47e-07
14	14:81862726	81862726	A	ADD	3584	-0.00334	0.0006819	-0.004676	-0.002003	-4.897	1.01e-06
14	14:81863093	81863093	A	ADD	3584	-0.003396	0.0006805	-0.00473	-0.002062	-4.991	6.31e-07
14	14:81863355	81863355	T	ADD	3584	-0.00334	0.0006819	-0.004676	-0.002003	-4.897	1.01e-06
14	14:81865426	81865426	A	ADD	3584	-0.00334	0.0006819	-0.004676	-0.002003	-4.897	1.01e-06
14	14:81865791	81865791	A	ADD	3584	-0.00334	0.0006819	-0.004676	-0.002003	-4.897	1.01e-06
14	14:81866458	81866458	A	ADD	3584	-0.00336	0.000682	-0.004697	-0.002023	-4.926	8.77e-07
14	14:81867120	81867120	T	ADD	3584	-0.003393	0.0006805	-0.004727	-0.002059	-4.986	6.47e-07
14	14:81867557	81867557	G	ADD	3584	-0.00336	0.000682	-0.004697	-0.002023	-4.926	8.77e-07
14	14:81867847	81867847	T	ADD	3584	-0.003387	0.0006813	-0.004722	-0.002051	-4.971	6.97e-07
14	14:81869491	81869491	A	ADD	3584	-0.003628	0.0006787	-0.004958	-0.002298	-5.346	9.56e-08
14	14:81869964	81869964	G	ADD	3584	-0.003612	0.0006792	-0.004943	-0.00228	-5.317	1.12e-07
14	14:81870257	81870257	C	ADD	3584	-0.00361	0.0006791	-0.004941	-0.002279	-5.316	1.12e-07
14	14:81871866	81871866	GT	ADD	3584	-0.003155	0.0006829	-0.004493	-0.001816	-4.619	3.98e-06
14	14:81873377	81873377	C	ADD	3584	0.005354	0.000795	0.003796	0.006913	6.735	1.91e-11
14	14:81873558	81873558	C	ADD	3584	-0.003607	0.000679	-0.004938	-0.002277	-5.313	1.14e-07
14	14:81873887	81873887	T	ADD	3584	-0.003607	0.000679	-0.004938	-0.002277	-5.313	1.14e-07
14	14:81873930	81873930	C	ADD	3584	-0.003584	0.0006797	-0.004917	-0.002252	-5.274	1.42e-07
14	14:81874395	81874395	T	ADD	3584	-0.003607	0.000679	-0.004938	-0.002277	-5.313	1.14e-07
14	14:81874501	81874501	ACACACACGCG	ADD	3584	-0.002887	0.0006985	-0.004256	-0.001518	-4.132	3.67e-05
14	14:81876260	81876260	T	ADD	3584	-0.003584	0.0006797	-0.004917	-0.002252	-5.274	1.42e-07
14	14:81876396	81876396	C	ADD	3584	-0.003584	0.0006797	-0.004917	-0.002252	-5.274	1.42e-07
14	14:81877107	81877107	G	ADD	3584	-0.003612	0.0006792	-0.004943	-0.00228	-5.317	1.12e-07
14	14:81877382	81877382	T	ADD	3584	-0.003584	0.0006797	-0.004917	-0.002252	-5.274	1.42e-07
14	14:81878043	81878043	G	ADD	3584	0.005306	0.000795	0.003748	0.006865	6.675	2.85e-11
14	14:81878218	81878218	<CN0>	ADD	3584	-0.003607	0.000679	-0.004938	-0.002277	-5.313	1.14e-07
14	14:81881629	81881629	T	ADD	3584	-0.002888	0.0007185	-0.004296	-0.00148	-4.019	5.96e-05
14	14:81882559	81882559	A	ADD	3584	-0.002929	0.0007142	-0.004328	-0.001529	-4.101	4.21e-05
14	14:81882915	81882915	G	ADD	3584	-0.002965	0.0007144	-0.004365	-0.001564	-4.15	3.41e-05
14	14:81883490	81883490	G	ADD	3584	-0.003574	0.0006829	-0.004912	-0.002235	-5.233	1.77e-07
14	14:81885394	81885394	TA	ADD	3584	-0.002914	0.000717	-0.004319	-0.001509	-4.064	4.93e-05
14	14:81886814	81886814	T	ADD	3584	-0.003019	0.0007162	-0.004423	-0.001616	-4.216	2.55e-05
14	14:81889378	81889378	CA	ADD	3584	-0.002862	0.0007276	-0.004289	-0.001436	-3.934	8.51e-05
14	14:81889500	81889500	C	ADD	3584	-0.002896	0.000718	-0.004303	-0.001488	-4.033	5.62e-05
14	14:81889522	81889522	A	ADD	3584	-0.002903	0.0007183	-0.004311	-0.001495	-4.041	5.44e-05
14	14:81890994	81890994	C	ADD	3584	-0.002848	0.0007193	-0.004257	-0.001438	-3.959	7.67e-05
14	14:81891563	81891563	G	ADD	3584	-0.003513	0.000683	-0.004852	-0.002174	-5.144	2.84e-07
14	14:81891756	81891756	A	ADD	3584	-0.003513	0.000683	-0.004852	-0.002174	-5.144	2.84e-07
14	14:81891917	81891917	G	ADD	3584	-0.002824	0.0007247	-0.004244	-0.001404	-3.897	9.92e-05
14	14:81892315	81892315	C	ADD	3584	-0.003513	0.000683	-0.004852	-0.002174	-5.144	2.84e-07
14	14:81908605	81908605	A	ADD	3584	-0.003357	0.0006844	-0.004698	-0.002015	-4.905	9.76e-07
14	14:81912362	81912362	C	ADD	3584	-0.003602	0.000683	-0.004941	-0.002263	-5.274	1.42e-07
14	14:81912961	81912961	G	ADD	3584	-0.003602	0.000683	-0.004941	-0.002263	-5.274	1.42e-07
14	14:81914981	81914981	G	ADD	3584	-0.003583	0.0006815	-0.004919	-0.002247	-5.258	1.54e-07
14	14:92898616	92898616	C	ADD	3584	-0.005735	0.001402	-0.008483	-0.002986	-4.089	4.42e-05
15	15:67441256	67441256	T	ADD	3584	0.002648	0.0006683	0.001338	0.003957	3.962	7.59e-05
15	15:67441866	67441866	G	ADD	3584	0.002648	0.0006683	0.001338	0.003957	3.962	7.59e-05
15	15:67442555	67442555	A	ADD	3584	0.002648	0.0006683	0.001338	0.003957	3.962	7.59e-05
15	15:67444747	67444747	T	ADD	3584	0.002647	0.0006681	0.001338	0.003957	3.963	7.55e-05
15	15:67446785	67446785	A	ADD	3584	0.002647	0.0006681	0.001338	0.003957	3.963	7.55e-05
15	15:67447407	67447407	C	ADD	3584	0.002648	0.0006683	0.001338	0.003957	3.962	7.59e-05
15	15:67447452	67447452	T	ADD	3584	0.002647	0.0006681	0.001338	0.003957	3.963	7.55e-05
15	15:67449139	67449139	C	ADD	3584	0.002648	0.0006684	0.001338	0.003958	3.962	7.58e-05
15	15:67458805	67458805	A	ADD	3584	0.00271	0.0006673	0.001402	0.004018	4.061	4.98e-05
15	15:67460009	67460009	A	ADD	3584	0.002722	0.0006676	0.001413	0.00403	4.077	4.67e-05
15	15:67460757	67460757	T	ADD	3584	0.00271	0.0006675	0.001402	0.004019	4.06	5.01e-05
15	15:67461960	67461960	A	ADD	3584	0.00302	0.000665	0.001717	0.004324	4.542	5.77e-06
15	15:67461998	67461998	G	ADD	3584	0.002918	0.0006658	0.001613	0.004223	4.382	1.21e-05
15	15:67464545	67464545	T	ADD	3584	0.002917	0.0006657	0.001612	0.004222	4.382	1.21e-05
15	15:67465320	67465320	T	ADD	3584	0.002917	0.0006657	0.001612	0.004222	4.382	1.21e-05
15	15:67467143	67467143	T	ADD	3584	0.002917	0.0006661	0.001612	0.004223	4.38	1.22e-05
15	15:67467297	67467297	T	ADD	3584	0.002901	0.0006659	0.001596	0.004206	4.356	1.36e-05
15	15:67467507	67467507	C	ADD	3584	0.002917	0.0006661	0.001612	0.004223	4.38	1.22e-05
15	15:67467541	67467541	C	ADD	3584	0.002756	0.0006665	0.001449	0.004062	4.134	3.64e-05
15	15:82050345	82050345	T	ADD	3584	0.003295	0.0008402	0.001649	0.004942	3.922	8.94e-05
15	15:82050798	82050798	T	ADD	3584	0.003314	0.0008504	0.001647	0.00498	3.896	9.94e-05
15	15:82054987	82054987	T	ADD	3584	0.003314	0.0008504	0.001647	0.00498	3.896	9.94e-05
15	15:82060092	82060092	A	ADD	3584	0.003314	0.0008504	0.001647	0.00498	3.896	9.94e-05
15	15:85855342	85855342	AT	ADD	3584	-0.002797	0.0007004	-0.004169	-0.001424	-3.993	6.66e-05
15	15:85897891	85897891	G	ADD	3584	-0.002716	0.0006929	-0.004074	-0.001358	-3.92	9.02e-05
15	15:85899038	85899038	G	ADD	3584	-0.002737	0.0006956	-0.004101	-0.001374	-3.935	8.48e-05
15	15:85899360	85899360	C	ADD	3584	-0.002737	0.0006956	-0.004101	-0.001374	-3.935	8.48e-05
15	15:85900248	85900248	A	ADD	3584	-0.002737	0.0006956	-0.004101	-0.001374	-3.935	8.48e-05
15	15:85902777	85902777	C	ADD	3584	-0.002716	0.0006929	-0.004074	-0.001358	-3.92	9.02e-05
15	15:85903051	85903051	A	ADD	3584	-0.002737	0.0006956	-0.004101	-0.001374	-3.935	8.48e-05
15	15:85903397	85903397	A	ADD	3584	-0.002718	0.0006957	-0.004082	-0.001355	-3.907	9.51e-05
15	15:85903656	85903656	CT	ADD	3584	-0.002705	0.0006926	-0.004063	-0.001348	-3.905	9.58e-05
15	15:85903699	85903699	C	ADD	3584	-0.002737	0.0006956	-0.004101	-0.001374	-3.935	8.48e-05
15	15:85903836	85903836	G	ADD	3584	-0.002737	0.0006956	-0.004101	-0.001374	-3.935	8.48e-05
15	15:85904138	85904138	A	ADD	3584	-0.002737	0.0006956	-0.004101	-0.001374	-3.935	8.48e-05
15	15:85904232	85904232	C	ADD	3584	-0.002737	0.0006956	-0.004101	-0.001374	-3.935	8.48e-05
15	15:85904771	85904771	A	ADD	3584	-0.002737	0.0006956	-0.004101	-0.001374	-3.935	8.48e-05
15	15:85905048	85905048	G	ADD	3584	-0.002737	0.0006956	-0.004101	-0.001374	-3.935	8.48e-05
15	15:85905480	85905480	C	ADD	3584	-0.002757	0.0006948	-0.004119	-0.001395	-3.968	7.38e-05
15	15:85905576	85905576	G	ADD	3584	-0.002757	0.0006948	-0.004119	-0.001395	-3.968	7.38e-05
15	15:85905813	85905813	G	ADD	3584	-0.002757	0.0006948	-0.004119	-0.001395	-3.968	7.38e-05
15	15:85906071	85906071	C	ADD	3584	-0.002757	0.0006948	-0.004119	-0.001395	-3.968	7.38e-05
15	15:85906072	85906072	A	ADD	3584	-0.002757	0.0006948	-0.004119	-0.001395	-3.968	7.38e-05
15	15:85906319	85906319	T	ADD	3584	-0.002716	0.0006923	-0.004073	-0.001359	-3.923	8.92e-05
15	15:85907699	85907699	C	ADD	3584	-0.002695	0.0006919	-0.004051	-0.001339	-3.896	9.96e-05
15	15:85908855	85908855	T	ADD	3584	-0.002757	0.0006948	-0.004119	-0.001395	-3.968	7.38e-05
15	15:85910286	85910286	C	ADD	3584	-0.002757	0.0006948	-0.004119	-0.001395	-3.968	7.38e-05
15	15:85918952	85918952	A	ADD	3584	-0.002737	0.0006956	-0.004101	-0.001374	-3.935	8.48e-05
15	15:90732443	90732443	G	ADD	3584	0.002846	0.0006746	0.001524	0.004169	4.219	2.51e-05
15	15:90732642	90732642	G	ADD	3584	0.00301	0.0007068	0.001625	0.004396	4.26	2.1e-05
15	15:90732942	90732942	G	ADD	3584	0.002907	0.000675	0.001584	0.00423	4.307	1.7e-05
15	15:90735036	90735036	G	ADD	3584	0.002904	0.0006762	0.001578	0.004229	4.294	1.8e-05
15	15:90739554	90739554	A	ADD	3584	0.002968	0.000708	0.00158	0.004356	4.192	2.83e-05
15	15:90739729	90739729	C	ADD	3584	0.002797	0.0006772	0.00147	0.004125	4.131	3.69e-05
15	15:90739970	90739970	C	ADD	3584	0.0029	0.0006716	0.001584	0.004216	4.318	1.62e-05
15	15:90740310	90740310	A	ADD	3584	0.002908	0.0006773	0.00158	0.004235	4.293	1.81e-05
15	15:90740587	90740587	A	ADD	3584	0.002837	0.0006774	0.00151	0.004165	4.189	2.87e-05
15	15:90740893	90740893	G	ADD	3584	0.002913	0.0007087	0.001524	0.004302	4.11	4.04e-05
15	15:90742170	90742170	G	ADD	3584	0.002868	0.0006774	0.001541	0.004196	4.234	2.35e-05
15	15:90742743	90742743	G	ADD	3584	0.002965	0.000709	0.001576	0.004355	4.183	2.95e-05
15	15:90744960	90744960	G	ADD	3584	0.002881	0.000678	0.001552	0.00421	4.249	2.2e-05
15	15:90745563	90745563	G	ADD	3584	0.002939	0.0006768	0.001612	0.004266	4.342	1.45e-05
15	15:90746290	90746290	T	ADD	3584	0.003	0.0007073	0.001613	0.004386	4.241	2.28e-05
15	15:90746858	90746858	T	ADD	3584	0.002939	0.0006768	0.001612	0.004266	4.342	1.45e-05
15	15:90746993	90746993	A	ADD	3584	0.002939	0.0006768	0.001612	0.004266	4.342	1.45e-05
15	15:90747016	90747016	G	ADD	3584	0.003058	0.0007054	0.001675	0.00444	4.335	1.5e-05
15	15:90747231	90747231	T	ADD	3584	0.002939	0.0006768	0.001612	0.004266	4.342	1.45e-05
15	15:90747977	90747977	G	ADD	3584	0.00275	0.0006775	0.001422	0.004078	4.059	5.03e-05
15	15:90749929	90749929	A	ADD	3584	0.002851	0.0006756	0.001527	0.004176	4.221	2.5e-05
15	15:90752330	90752330	C	ADD	3584	0.002851	0.0006756	0.001527	0.004176	4.221	2.5e-05
15	15:90752628	90752628	T	ADD	3584	0.002824	0.0006895	0.001473	0.004175	4.096	4.3e-05
15	15:90752665	90752665	C	ADD	3584	0.002845	0.0006758	0.001521	0.00417	4.211	2.61e-05
15	15:90755617	90755617	G	ADD	3584	0.002884	0.0006755	0.00156	0.004208	4.27	2.01e-05
15	15:90755625	90755625	G	ADD	3584	0.002884	0.0006755	0.00156	0.004208	4.27	2.01e-05
15	15:90755932	90755932	C	ADD	3584	0.002884	0.0006755	0.00156	0.004208	4.27	2.01e-05
15	15:90761651	90761651	C	ADD	3584	0.002843	0.0006742	0.001521	0.004164	4.216	2.55e-05
15	15:90762038	90762038	A	ADD	3584	0.002843	0.0006742	0.001521	0.004164	4.216	2.55e-05
15	15:90762311	90762311	A	ADD	3584	0.002884	0.0006755	0.00156	0.004208	4.27	2.01e-05
15	15:90762705	90762705	G	ADD	3584	0.002884	0.0006755	0.00156	0.004208	4.27	2.01e-05
15	15:90762786	90762786	A	ADD	3584	0.002941	0.0006759	0.001616	0.004266	4.352	1.39e-05
15	15:90763285	90763285	C	ADD	3584	0.002883	0.0006756	0.001558	0.004207	4.267	2.04e-05
15	15:90763961	90763961	G	ADD	3584	0.002913	0.000676	0.001588	0.004238	4.309	1.68e-05
15	15:90764203	90764203	C	ADD	3584	0.002913	0.000676	0.001588	0.004238	4.309	1.68e-05
15	15:90764219	90764219	G	ADD	3584	0.002913	0.000676	0.001588	0.004238	4.309	1.68e-05
15	15:90765467	90765467	C	ADD	3584	0.002913	0.000676	0.001588	0.004238	4.309	1.68e-05
15	15:90792674	90792674	A	ADD	3584	0.002739	0.0006956	0.001376	0.004102	3.938	8.39e-05
15	15:90792684	90792684	C	ADD	3584	0.00273	0.0006957	0.001366	0.004093	3.924	8.89e-05
15	15:90792697	90792697	G	ADD	3584	0.00273	0.0006957	0.001366	0.004093	3.924	8.89e-05
15	15:90792766	90792766	CG	ADD	3584	0.002751	0.000694	0.001391	0.004111	3.964	7.51e-05
15	15:90793611	90793611	A	ADD	3584	0.002705	0.0006936	0.001345	0.004064	3.9	9.81e-05
15	15:90793665	90793665	A	ADD	3584	0.002705	0.0006936	0.001345	0.004064	3.9	9.81e-05
15	15:95846407	95846407	C	ADD	3584	-0.004391	0.001072	-0.006492	-0.002289	-4.095	4.31e-05
15	15:95846442	95846442	G	ADD	3584	-0.004386	0.001072	-0.006486	-0.002286	-4.093	4.36e-05
15	15:95846458	95846458	G	ADD	3584	-0.004356	0.001071	-0.006455	-0.002256	-4.066	4.89e-05
15	15:95846893	95846893	G	ADD	3584	-0.004223	0.00107	-0.00632	-0.002126	-3.947	8.08e-05
15	15:95847886	95847886	C	ADD	3584	-0.004223	0.00107	-0.00632	-0.002126	-3.947	8.08e-05
15	15:95848738	95848738	G	ADD	3584	-0.004223	0.00107	-0.00632	-0.002126	-3.947	8.08e-05
15	15:95848780	95848780	C	ADD	3584	-0.004223	0.00107	-0.00632	-0.002126	-3.947	8.08e-05
15	15:95848836	95848836	A	ADD	3584	-0.004223	0.00107	-0.00632	-0.002126	-3.947	8.08e-05
15	15:95849077	95849077	A	ADD	3584	-0.004223	0.00107	-0.00632	-0.002126	-3.947	8.08e-05
15	15:95849561	95849561	G	ADD	3584	-0.004223	0.00107	-0.00632	-0.002126	-3.947	8.08e-05
15	15:95849778	95849778	A	ADD	3584	-0.004223	0.00107	-0.00632	-0.002126	-3.947	8.08e-05
15	15:95849944	95849944	C	ADD	3584	-0.004223	0.00107	-0.00632	-0.002126	-3.947	8.08e-05
15	15:95849955	95849955	A	ADD	3584	-0.004223	0.00107	-0.00632	-0.002126	-3.947	8.08e-05
15	15:95850026	95850026	G	ADD	3584	-0.004223	0.00107	-0.00632	-0.002126	-3.947	8.08e-05
15	15:95850285	95850285	C	ADD	3584	-0.004223	0.00107	-0.00632	-0.002126	-3.947	8.08e-05
15	15:95850761	95850761	C	ADD	3584	-0.004223	0.00107	-0.00632	-0.002126	-3.947	8.08e-05
15	15:95851052	95851052	A	ADD	3584	-0.004223	0.00107	-0.00632	-0.002126	-3.947	8.08e-05
15	15:95851053	95851053	A	ADD	3584	-0.004223	0.00107	-0.00632	-0.002126	-3.947	8.08e-05
15	15:95851378	95851378	A	ADD	3584	-0.004223	0.00107	-0.00632	-0.002126	-3.947	8.08e-05
15	15:95851382	95851382	A	ADD	3584	-0.004313	0.00106	-0.006392	-0.002235	-4.068	4.84e-05
15	15:95851554	95851554	C	ADD	3584	-0.004223	0.00107	-0.00632	-0.002126	-3.947	8.08e-05
15	15:95851728	95851728	C	ADD	3584	-0.004223	0.00107	-0.00632	-0.002126	-3.947	8.08e-05
15	15:95851961	95851961	A	ADD	3584	-0.004223	0.00107	-0.00632	-0.002126	-3.947	8.08e-05
15	15:95852079	95852079	T	ADD	3584	-0.004223	0.00107	-0.00632	-0.002126	-3.947	8.08e-05
15	15:95852251	95852251	C	ADD	3584	-0.004223	0.00107	-0.00632	-0.002126	-3.947	8.08e-05
15	15:95852477	95852477	G	ADD	3584	-0.00425	0.001069	-0.006345	-0.002156	-3.977	7.12e-05
15	15:95852733	95852733	A	ADD	3584	-0.00425	0.001069	-0.006345	-0.002156	-3.977	7.12e-05
15	15:95852736	95852736	A	ADD	3584	-0.004213	0.001077	-0.006325	-0.002101	-3.91	9.41e-05
15	15:95852801	95852801	C	ADD	3584	-0.00425	0.001069	-0.006345	-0.002156	-3.977	7.12e-05
15	15:95853054	95853054	C	ADD	3584	-0.00425	0.001069	-0.006345	-0.002156	-3.977	7.12e-05
15	15:95853158	95853158	C	ADD	3584	-0.00425	0.001069	-0.006345	-0.002156	-3.977	7.12e-05
15	15:95853273	95853273	ATC	ADD	3584	-0.004214	0.001069	-0.006309	-0.002119	-3.943	8.2e-05
15	15:95853441	95853441	T	ADD	3584	-0.004262	0.001068	-0.006356	-0.002169	-3.99	6.74e-05
15	15:95853753	95853753	C	ADD	3584	-0.004262	0.001068	-0.006356	-0.002169	-3.99	6.74e-05
15	15:95853828	95853828	T	ADD	3584	-0.004262	0.001068	-0.006356	-0.002169	-3.99	6.74e-05
15	15:95854151	95854151	A	ADD	3584	-0.004262	0.001068	-0.006356	-0.002169	-3.99	6.74e-05
15	15:95854197	95854197	G	ADD	3584	-0.004262	0.001068	-0.006356	-0.002169	-3.99	6.74e-05
15	15:95854382	95854382	T	ADD	3584	-0.00419	0.001076	-0.006299	-0.002082	-3.896	9.98e-05
15	15:95854460	95854460	T	ADD	3584	-0.00419	0.001076	-0.006299	-0.002082	-3.896	9.98e-05
15	15:95854711	95854711	G	ADD	3584	-0.00419	0.001076	-0.006299	-0.002082	-3.896	9.98e-05
15	15:95862407	95862407	A	ADD	3584	-0.004352	0.001093	-0.006494	-0.002211	-3.984	6.93e-05
15	15:97496171	97496171	GAA	ADD	3584	-0.002803	0.0007092	-0.004193	-0.001413	-3.952	7.91e-05
15	15:97497507	97497507	G	ADD	3584	-0.002972	0.000665	-0.004275	-0.001669	-4.47	8.08e-06
15	15:97498036	97498036	C	ADD	3584	-0.002972	0.000665	-0.004275	-0.001669	-4.47	8.08e-06
15	15:97500494	97500494	T	ADD	3584	-0.002972	0.000665	-0.004275	-0.001669	-4.47	8.08e-06
15	15:97501997	97501997	G	ADD	3584	-0.002972	0.000665	-0.004275	-0.001669	-4.47	8.08e-06
15	15:97502107	97502107	TTTAC	ADD	3584	0.002767	0.000676	0.001442	0.004092	4.093	4.35e-05
15	15:97502579	97502579	A	ADD	3584	0.002767	0.000676	0.001442	0.004092	4.093	4.35e-05
15	15:97502611	97502611	G	ADD	3584	0.002767	0.000676	0.001442	0.004092	4.093	4.35e-05
15	15:97502991	97502991	A	ADD	3584	0.002767	0.000676	0.001442	0.004092	4.093	4.35e-05
15	15:97502995	97502995	A	ADD	3584	0.002767	0.000676	0.001442	0.004092	4.093	4.35e-05
15	15:97503301	97503301	G	ADD	3584	0.002767	0.000676	0.001442	0.004092	4.093	4.35e-05
15	15:97503841	97503841	C	ADD	3584	0.002767	0.000676	0.001442	0.004092	4.093	4.35e-05
15	15:97504730	97504730	C	ADD	3584	0.002767	0.000676	0.001442	0.004092	4.093	4.35e-05
15	15:97507653	97507653	C	ADD	3584	-0.003067	0.0006637	-0.004368	-0.001766	-4.621	3.95e-06
15	15:97512035	97512035	CATAAATAA	ADD	3584	0.002679	0.0006744	0.001357	0.004001	3.972	7.27e-05
15	15:99751835	99751835	AG	ADD	3584	0.002667	0.0006685	0.001357	0.003977	3.99	6.75e-05
15	15:100507247	100507247	C	ADD	3584	-0.002754	0.0006706	-0.004069	-0.00144	-4.107	4.09e-05
15	15:100507800	100507800	C	ADD	3584	-0.002825	0.0006713	-0.00414	-0.001509	-4.208	2.64e-05
15	15:100606390	100606390	C	ADD	3584	-0.006304	0.001564	-0.00937	-0.003239	-4.031	5.67e-05
15	15:100606923	100606923	C	ADD	3584	-0.006493	0.001611	-0.00965	-0.003336	-4.031	5.66e-05
15	15:100613594	100613594	C	ADD	3584	-0.006307	0.001568	-0.00938	-0.003233	-4.022	5.88e-05
15	15:100616195	100616195	A	ADD	3584	-0.006287	0.001564	-0.009353	-0.003222	-4.02	5.94e-05
15	15:100619586	100619586	C	ADD	3584	-0.006399	0.001562	-0.00946	-0.003337	-4.097	4.29e-05
15	15:100624212	100624212	A	ADD	3584	-0.006314	0.00156	-0.009372	-0.003256	-4.047	5.3e-05
15	15:100625463	100625463	G	ADD	3584	-0.006572	0.001564	-0.009636	-0.003507	-4.202	2.71e-05
15	15:100926367	100926367	CAG	ADD	3584	0.002734	0.000689	0.001384	0.004085	3.969	7.37e-05
15	15:100931863	100931863	G	ADD	3584	-0.002822	0.0006722	-0.004139	-0.001504	-4.197	2.77e-05
15	15:100934679	100934679	C	ADD	3584	-0.002839	0.0006724	-0.004156	-0.001521	-4.222	2.48e-05
15	15:100935092	100935092	C	ADD	3584	-0.002839	0.0006724	-0.004156	-0.001521	-4.222	2.48e-05
15	15:100935111	100935111	C	ADD	3584	-0.002851	0.0006727	-0.004169	-0.001532	-4.237	2.32e-05
15	15:100936053	100936053	A	ADD	3584	-0.002839	0.0006724	-0.004156	-0.001521	-4.222	2.48e-05
15	15:100937762	100937762	C	ADD	3584	-0.002839	0.0006724	-0.004156	-0.001521	-4.222	2.48e-05
15	15:100938072	100938072	A	ADD	3584	-0.002839	0.0006724	-0.004156	-0.001521	-4.222	2.48e-05
15	15:100944084	100944084	C	ADD	3584	-0.002825	0.0006725	-0.004143	-0.001507	-4.2	2.73e-05
15	15:100946691	100946691	A	ADD	3584	-0.002832	0.0006726	-0.004151	-0.001514	-4.211	2.61e-05
15	15:100950000	100950000	T	ADD	3584	-0.002847	0.000673	-0.004166	-0.001528	-4.231	2.39e-05
15	15:100950167	100950167	A	ADD	3584	-0.002832	0.0006726	-0.004151	-0.001514	-4.211	2.61e-05
15	15:100956515	100956515	A	ADD	3584	-0.002773	0.0006731	-0.004092	-0.001454	-4.12	3.87e-05
15	15:100958509	100958509	G	ADD	3584	-0.002844	0.0006732	-0.004164	-0.001525	-4.225	2.45e-05
15	15:100960162	100960162	TA	ADD	3584	-0.002892	0.0006726	-0.004211	-0.001574	-4.3	1.75e-05
15	15:100965744	100965744	C	ADD	3584	-0.002906	0.0006727	-0.004224	-0.001588	-4.32	1.6e-05
15	15:100965906	100965906	C	ADD	3584	-0.002906	0.0006727	-0.004224	-0.001588	-4.32	1.6e-05
15	15:100966102	100966102	C	ADD	3584	-0.002878	0.0006726	-0.004196	-0.00156	-4.279	1.93e-05
15	15:100966744	100966744	G	ADD	3584	-0.002878	0.0006726	-0.004196	-0.00156	-4.279	1.93e-05
15	15:100967428	100967428	A	ADD	3584	-0.002878	0.0006726	-0.004196	-0.00156	-4.279	1.93e-05
15	15:100967523	100967523	G	ADD	3584	-0.002878	0.0006726	-0.004196	-0.00156	-4.279	1.93e-05
15	15:100967832	100967832	C	ADD	3584	-0.002878	0.0006726	-0.004196	-0.00156	-4.279	1.93e-05
15	15:100967915	100967915	A	ADD	3584	-0.002878	0.0006726	-0.004196	-0.00156	-4.279	1.93e-05
15	15:100967985	100967985	C	ADD	3584	-0.002878	0.0006726	-0.004196	-0.00156	-4.279	1.93e-05
15	15:100968148	100968148	A	ADD	3584	-0.002817	0.000677	-0.004144	-0.00149	-4.161	3.24e-05
15	15:100968318	100968318	C	ADD	3584	-0.002863	0.0006725	-0.004181	-0.001545	-4.258	2.12e-05
15	15:100968659	100968659	G	ADD	3584	-0.002809	0.0006731	-0.004128	-0.00149	-4.174	3.07e-05
15	15:100968992	100968992	G	ADD	3584	-0.00276	0.0006733	-0.00408	-0.00144	-4.099	4.24e-05
15	15:100969140	100969140	A	ADD	3584	-0.00281	0.0006731	-0.004129	-0.00149	-4.174	3.06e-05
15	15:100969184	100969184	A	ADD	3584	-0.00281	0.0006731	-0.004129	-0.00149	-4.174	3.06e-05
15	15:100969522	100969522	T	ADD	3584	-0.00281	0.0006731	-0.004129	-0.00149	-4.174	3.06e-05
15	15:100969619	100969619	C	ADD	3584	-0.00281	0.0006731	-0.004129	-0.00149	-4.174	3.06e-05
15	15:100970085	100970085	T	ADD	3584	-0.002801	0.0006731	-0.00412	-0.001482	-4.161	3.25e-05
15	15:100970240	100970240	A	ADD	3584	-0.002893	0.0006733	-0.004213	-0.001573	-4.297	1.78e-05
15	15:100970278	100970278	A	ADD	3584	-0.002906	0.0006739	-0.004226	-0.001585	-4.312	1.66e-05
15	15:100970376	100970376	C	ADD	3584	-0.003019	0.000676	-0.004344	-0.001694	-4.466	8.23e-06
15	15:100970434	100970434	T	ADD	3584	-0.002936	0.000673	-0.004255	-0.001617	-4.362	1.33e-05
15	15:100970492	100970492	A	ADD	3584	-0.002962	0.0006732	-0.004282	-0.001643	-4.4	1.12e-05
15	15:100970495	100970495	T	ADD	3584	-0.002962	0.0006732	-0.004282	-0.001643	-4.4	1.12e-05
15	15:100970503	100970503	T	ADD	3584	-0.002962	0.0006732	-0.004282	-0.001643	-4.4	1.12e-05
15	15:100970512	100970512	T	ADD	3584	-0.002962	0.0006732	-0.004282	-0.001643	-4.4	1.12e-05
15	15:100970596	100970596	C	ADD	3584	-0.002963	0.000674	-0.004284	-0.001642	-4.396	1.14e-05
15	15:100970935	100970935	CAG	ADD	3584	-0.002972	0.0006737	-0.004293	-0.001652	-4.412	1.05e-05
15	15:100970978	100970978	G	ADD	3584	-0.002972	0.0006737	-0.004293	-0.001652	-4.412	1.05e-05
15	15:100971293	100971293	G	ADD	3584	-0.002972	0.0006737	-0.004293	-0.001652	-4.412	1.05e-05
15	15:100972747	100972747	C	ADD	3584	-0.002983	0.000675	-0.004305	-0.00166	-4.419	1.02e-05
15	15:100973951	100973951	C	ADD	3584	-0.002991	0.000675	-0.004314	-0.001668	-4.431	9.67e-06
15	15:100975136	100975136	C	ADD	3584	-0.002992	0.0006765	-0.004318	-0.001666	-4.423	1e-05
15	15:100977235	100977235	A	ADD	3584	-0.003147	0.0006755	-0.004471	-0.001823	-4.658	3.3e-06
15	15:100980800	100980800	T	ADD	3584	-0.003156	0.0006754	-0.00448	-0.001832	-4.672	3.09e-06
15	15:100980994	100980994	C	ADD	3584	-0.003244	0.0006756	-0.004568	-0.00192	-4.802	1.64e-06
15	15:100982744	100982744	C	ADD	3584	-0.003308	0.0006765	-0.004633	-0.001982	-4.889	1.06e-06
15	15:100985498	100985498	G	ADD	3584	-0.003265	0.0006753	-0.004589	-0.001942	-4.835	1.39e-06
15	15:100985659	100985659	C	ADD	3584	-0.003257	0.0006765	-0.004583	-0.001931	-4.815	1.53e-06
15	15:100988267	100988267	C	ADD	3584	-0.003178	0.0006736	-0.004498	-0.001858	-4.718	2.47e-06
15	15:100988564	100988564	A	ADD	3584	0.002817	0.0006862	0.001472	0.004162	4.105	4.13e-05
15	15:100988814	100988814	T	ADD	3584	0.002662	0.0006797	0.00133	0.003994	3.916	9.16e-05
15	15:100989805	100989805	A	ADD	3584	0.002818	0.0006848	0.001476	0.004161	4.115	3.95e-05
15	15:100990293	100990293	A	ADD	3584	0.002708	0.0006799	0.001376	0.004041	3.983	6.93e-05
15	15:100991911	100991911	C	ADD	3584	0.00274	0.0006799	0.001408	0.004073	4.031	5.68e-05
15	15:100995177	100995177	G	ADD	3584	-0.003106	0.0006751	-0.00443	-0.001783	-4.602	4.33e-06
15	15:100995603	100995603	T	ADD	3584	0.002726	0.0006782	0.001396	0.004055	4.019	5.97e-05
15	15:100996038	100996038	C	ADD	3584	-0.003296	0.0006702	-0.00461	-0.001983	-4.919	9.1e-07
15	15:100996076	100996076	A	ADD	3584	-0.003296	0.0006702	-0.00461	-0.001983	-4.919	9.1e-07
15	15:100998219	100998219	G	ADD	3584	0.002741	0.0006803	0.001407	0.004074	4.029	5.73e-05
15	15:101000084	101000084	A	ADD	3584	-0.003074	0.0006737	-0.004394	-0.001754	-4.563	5.21e-06
15	15:101000381	101000381	A	ADD	3584	-0.003082	0.0006739	-0.004403	-0.001761	-4.574	4.96e-06
15	15:101001892	101001892	T	ADD	3584	-0.003151	0.0006713	-0.004467	-0.001836	-4.694	2.77e-06
15	15:101002049	101002049	C	ADD	3584	-0.002797	0.0006621	-0.004094	-0.001499	-4.224	2.46e-05
15	15:101002255	101002255	A	ADD	3584	-0.003071	0.0006742	-0.004393	-0.00175	-4.555	5.4e-06
15	15:101002738	101002738	A	ADD	3584	-0.00277	0.0006619	-0.004067	-0.001473	-4.185	2.92e-05
15	15:101003869	101003869	A	ADD	3584	-0.00307	0.0006743	-0.004392	-0.001749	-4.553	5.45e-06
15	15:101004404	101004404	A	ADD	3584	-0.00307	0.0006743	-0.004392	-0.001749	-4.553	5.45e-06
15	15:101004565	101004565	A	ADD	3584	0.002733	0.0006814	0.001397	0.004068	4.01	6.19e-05
15	15:101005327	101005327	T	ADD	3584	-0.003108	0.0006736	-0.004429	-0.001788	-4.615	4.08e-06
15	15:101007037	101007037	T	ADD	3584	0.002791	0.0007077	0.001404	0.004178	3.944	8.17e-05
15	15:101007038	101007038	T	ADD	3584	0.002791	0.0007077	0.001404	0.004178	3.944	8.17e-05
15	15:101011487	101011487	A	ADD	3584	-0.003043	0.0006751	-0.004366	-0.00172	-4.508	6.76e-06
15	15:101020129	101020129	A	ADD	3584	-0.003028	0.0006933	-0.004387	-0.001669	-4.368	1.29e-05
15	15:101022231	101022231	T	ADD	3584	-0.003039	0.0006947	-0.004401	-0.001678	-4.375	1.25e-05
15	15:101024046	101024046	T	ADD	3584	-0.002958	0.000698	-0.004326	-0.00159	-4.237	2.32e-05
15	15:101052779	101052779	A	ADD	3584	-0.002681	0.0006883	-0.00403	-0.001332	-3.896	9.97e-05
15	15:101053338	101053338	A	ADD	3584	-0.002681	0.0006883	-0.00403	-0.001332	-3.896	9.97e-05
15	15:101053389	101053389	T	ADD	3584	-0.002681	0.0006883	-0.00403	-0.001332	-3.896	9.97e-05
15	15:101053422	101053422	G	ADD	3584	-0.002681	0.0006883	-0.00403	-0.001332	-3.896	9.97e-05
15	15:101053455	101053455	A	ADD	3584	-0.002681	0.0006883	-0.00403	-0.001332	-3.896	9.97e-05
15	15:101053473	101053473	C	ADD	3584	-0.002681	0.0006883	-0.00403	-0.001332	-3.896	9.97e-05
15	15:101053554	101053554	G	ADD	3584	-0.002681	0.0006883	-0.00403	-0.001332	-3.896	9.97e-05
15	15:101053614	101053614	T	ADD	3584	-0.002689	0.0006885	-0.004038	-0.001339	-3.905	9.59e-05
15	15:101054137	101054137	G	ADD	3584	-0.0027	0.0006884	-0.004049	-0.001351	-3.922	8.94e-05
15	15:101054226	101054226	A	ADD	3584	-0.0027	0.0006884	-0.004049	-0.001351	-3.922	8.94e-05
15	15:101054581	101054581	G	ADD	3584	-0.0027	0.0006884	-0.004049	-0.001351	-3.922	8.94e-05
15	15:101054715	101054715	A	ADD	3584	-0.002681	0.0006883	-0.00403	-0.001332	-3.896	9.97e-05
15	15:101055102	101055102	T	ADD	3584	-0.0027	0.0006884	-0.004049	-0.001351	-3.922	8.94e-05
15	15:101055938	101055938	T	ADD	3584	-0.0027	0.0006884	-0.004049	-0.001351	-3.922	8.94e-05
15	15:101056182	101056182	A	ADD	3584	-0.0027	0.0006884	-0.004049	-0.001351	-3.922	8.94e-05
15	15:101056377	101056377	A	ADD	3584	-0.0027	0.0006884	-0.004049	-0.001351	-3.922	8.94e-05
15	15:101056452	101056452	A	ADD	3584	-0.0027	0.0006884	-0.004049	-0.001351	-3.922	8.94e-05
15	15:101057158	101057158	C	ADD	3584	-0.0027	0.0006884	-0.004049	-0.001351	-3.922	8.94e-05
15	15:101057195	101057195	C	ADD	3584	-0.0027	0.0006884	-0.004049	-0.001351	-3.922	8.94e-05
16	16:78430702	78430702	T	ADD	3584	-0.004269	0.001062	-0.00635	-0.002187	-4.02	5.95e-05
16	16:83634469	83634469	A	ADD	3584	-0.00382	0.0009607	-0.005703	-0.001937	-3.976	7.14e-05
16	16:83636389	83636389	AT	ADD	3584	0.005124	0.001296	0.002585	0.007664	3.955	7.79e-05
16	16:83649981	83649981	T	ADD	3584	-0.003505	0.0008424	-0.005156	-0.001854	-4.16	3.25e-05
16	16:83650510	83650510	G	ADD	3584	-0.003522	0.0008423	-0.005172	-0.001871	-4.181	2.97e-05
17	17:2168233	2168233	T	ADD	3584	-0.002672	0.0006788	-0.004002	-0.001341	-3.936	8.44e-05
17	17:2170216	2170216	C	ADD	3584	-0.002672	0.0006788	-0.004002	-0.001341	-3.936	8.44e-05
17	17:2172753	2172753	A	ADD	3584	-0.002672	0.0006788	-0.004002	-0.001341	-3.936	8.44e-05
17	17:2173063	2173063	A	ADD	3584	-0.002672	0.0006788	-0.004002	-0.001341	-3.936	8.44e-05
17	17:2177484	2177484	G	ADD	3584	-0.002672	0.0006788	-0.004002	-0.001341	-3.936	8.44e-05
17	17:2178092	2178092	G	ADD	3584	-0.002672	0.0006788	-0.004002	-0.001341	-3.936	8.44e-05
17	17:2180651	2180651	G	ADD	3584	-0.002672	0.0006788	-0.004002	-0.001341	-3.936	8.44e-05
17	17:2181658	2181658	G	ADD	3584	-0.002672	0.0006788	-0.004002	-0.001341	-3.936	8.44e-05
17	17:2183784	2183784	C	ADD	3584	-0.002672	0.0006788	-0.004002	-0.001341	-3.936	8.44e-05
17	17:9838605	9838605	G	ADD	3584	0.004618	0.001161	0.002341	0.006894	3.976	7.16e-05
17	17:9840501	9840501	G	ADD	3584	0.004711	0.00116	0.002437	0.006985	4.061	4.99e-05
17	17:9840707	9840707	C	ADD	3584	0.004711	0.00116	0.002437	0.006985	4.061	4.99e-05
17	17:9842264	9842264	C	ADD	3584	0.004618	0.001161	0.002341	0.006894	3.976	7.16e-05
17	17:19610104	19610104	T	ADD	3584	0.002816	0.0007021	0.00144	0.004192	4.011	6.16e-05
17	17:19613601	19613601	C	ADD	3584	0.002816	0.0007021	0.00144	0.004192	4.011	6.16e-05
17	17:19617236	19617236	T	ADD	3584	0.002804	0.0007018	0.001428	0.004179	3.995	6.61e-05
17	17:19619063	19619063	G	ADD	3584	0.00277	0.0007021	0.001394	0.004146	3.945	8.13e-05
17	17:19619441	19619441	C	ADD	3584	0.00277	0.0007021	0.001394	0.004146	3.945	8.13e-05
17	17:19619998	19619998	A	ADD	3584	0.00277	0.0007021	0.001394	0.004146	3.945	8.13e-05
17	17:19620624	19620624	T	ADD	3584	0.00277	0.0007021	0.001394	0.004146	3.945	8.13e-05
17	17:19631420	19631420	G	ADD	3584	0.002806	0.0006931	0.001448	0.004164	4.049	5.26e-05
17	17:19639715	19639715	C	ADD	3584	0.003378	0.000714	0.001978	0.004777	4.73	2.33e-06
17	17:19642952	19642952	C	ADD	3584	0.003321	0.0007117	0.001926	0.004716	4.667	3.17e-06
17	17:19644226	19644226	C	ADD	3584	0.002841	0.0006895	0.00149	0.004193	4.121	3.86e-05
17	17:19650041	19650041	T	ADD	3584	0.003314	0.0007147	0.001914	0.004715	4.638	3.65e-06
17	17:19651482	19651482	G	ADD	3584	0.003311	0.0007143	0.001911	0.004711	4.635	3.69e-06
17	17:19651902	19651902	T	ADD	3584	0.003314	0.0007147	0.001914	0.004715	4.638	3.65e-06
17	17:19653310	19653310	G	ADD	3584	0.003311	0.0007143	0.001911	0.004711	4.635	3.69e-06
17	17:43098200	43098200	G	ADD	3584	0.003063	0.0007237	0.001645	0.004482	4.233	2.37e-05
17	17:43101281	43101281	C	ADD	3584	0.003017	0.000683	0.001678	0.004356	4.417	1.03e-05
17	17:43101382	43101382	T	ADD	3584	0.002978	0.0006836	0.001639	0.004318	4.357	1.36e-05
17	17:43102286	43102286	C	ADD	3584	0.002978	0.0006836	0.001639	0.004318	4.357	1.36e-05
17	17:43102588	43102588	T	ADD	3584	0.003017	0.000683	0.001678	0.004356	4.417	1.03e-05
17	17:43104469	43104469	G	ADD	3584	0.002978	0.0006836	0.001639	0.004318	4.357	1.36e-05
17	17:43105631	43105631	C	ADD	3584	0.002978	0.0006836	0.001639	0.004318	4.357	1.36e-05
17	17:43106844	43106844	C	ADD	3584	0.003017	0.000683	0.001678	0.004356	4.417	1.03e-05
17	17:43112822	43112822	C	ADD	3584	0.002935	0.0006842	0.001594	0.004276	4.29	1.83e-05
17	17:43113191	43113191	T	ADD	3584	0.003059	0.000723	0.001642	0.004476	4.231	2.38e-05
17	17:43113192	43113192	G	ADD	3584	0.003059	0.000723	0.001642	0.004476	4.231	2.38e-05
17	17:43117813	43117813	C	ADD	3584	0.003078	0.0007221	0.001663	0.004494	4.263	2.07e-05
17	17:43118177	43118177	C	ADD	3584	0.003078	0.0007221	0.001663	0.004494	4.263	2.07e-05
17	17:43121077	43121077	T	ADD	3584	0.002961	0.0006823	0.001623	0.004298	4.339	1.47e-05
17	17:43121490	43121490	C	ADD	3584	0.002961	0.0006823	0.001623	0.004298	4.339	1.47e-05
17	17:43121502	43121502	G	ADD	3584	0.002961	0.0006823	0.001623	0.004298	4.339	1.47e-05
17	17:43122016	43122016	C	ADD	3584	0.002926	0.0006819	0.00159	0.004263	4.292	1.82e-05
17	17:43127715	43127715	C	ADD	3584	0.002923	0.0006818	0.001587	0.004259	4.287	1.86e-05
17	17:43128906	43128906	A	ADD	3584	0.002956	0.0006835	0.001617	0.004296	4.325	1.57e-05
17	17:43130624	43130624	GGTTT	ADD	3584	0.002679	0.0006868	0.001333	0.004025	3.9	9.79e-05
17	17:43131480	43131480	T	ADD	3584	0.002919	0.000682	0.001582	0.004256	4.28	1.91e-05
17	17:43133628	43133628	T	ADD	3584	0.002897	0.0006817	0.001561	0.004233	4.25	2.19e-05
17	17:43136303	43136303	C	ADD	3584	0.002956	0.0006835	0.001617	0.004296	4.325	1.57e-05
17	17:43141966	43141966	G	ADD	3584	0.002932	0.0006808	0.001597	0.004266	4.306	1.7e-05
17	17:43144218	43144218	C	ADD	3584	0.002932	0.0006808	0.001597	0.004266	4.306	1.7e-05
17	17:43172478	43172478	C	ADD	3584	0.002889	0.0007149	0.001488	0.00429	4.041	5.44e-05
17	17:59535291	59535291	A	ADD	3584	-0.003049	0.0007317	-0.004483	-0.001615	-4.167	3.16e-05
18	18:22456028	22456028	C	ADD	3584	-0.002899	0.000704	-0.004279	-0.001519	-4.118	3.91e-05
18	18:22456742	22456742	C	ADD	3584	-0.002879	0.0007048	-0.00426	-0.001497	-4.084	4.52e-05
18	18:22456750	22456750	C	ADD	3584	-0.002964	0.0007045	-0.004345	-0.001583	-4.207	2.65e-05
18	18:22472772	22472772	A	ADD	3584	-0.002821	0.0007207	-0.004234	-0.001409	-3.915	9.21e-05
18	18:56139638	56139638	C	ADD	3584	0.003465	0.0008562	0.001787	0.005143	4.047	5.29e-05
18	18:56142499	56142499	T	ADD	3584	0.003465	0.0008562	0.001787	0.005143	4.047	5.29e-05
18	18:56142714	56142714	A	ADD	3584	0.003465	0.0008562	0.001787	0.005143	4.047	5.29e-05
18	18:56144576	56144576	A	ADD	3584	0.003465	0.0008562	0.001787	0.005143	4.047	5.29e-05
18	18:56145809	56145809	G	ADD	3584	0.003465	0.0008562	0.001787	0.005143	4.047	5.29e-05
18	18:56145972	56145972	T	ADD	3584	0.003422	0.0008628	0.001731	0.005113	3.966	7.44e-05
18	18:56146095	56146095	G	ADD	3584	0.003422	0.0008628	0.001731	0.005113	3.966	7.44e-05
18	18:56146531	56146531	T	ADD	3584	0.003429	0.0008563	0.00175	0.005107	4.004	6.36e-05
18	18:56148826	56148826	G	ADD	3584	0.003429	0.0008563	0.00175	0.005107	4.004	6.36e-05
18	18:56149424	56149424	A	ADD	3584	0.003735	0.00082	0.002128	0.005342	4.555	5.42e-06
18	18:56150048	56150048	G	ADD	3584	0.003429	0.0008563	0.00175	0.005107	4.004	6.36e-05
18	18:56150114	56150114	T	ADD	3584	0.003789	0.0008339	0.002155	0.005424	4.544	5.7e-06
18	18:56150747	56150747	G	ADD	3584	0.003411	0.0008576	0.00173	0.005092	3.978	7.1e-05
18	18:56151342	56151342	G	ADD	3584	0.003773	0.000835	0.002136	0.00541	4.519	6.43e-06
18	18:56153195	56153195	ATAAC	ADD	3584	0.003757	0.000821	0.002147	0.005366	4.576	4.91e-06
18	18:56153539	56153539	C	ADD	3584	0.003783	0.0008201	0.002176	0.005391	4.613	4.1e-06
18	18:56153542	56153542	T	ADD	3584	0.003783	0.0008201	0.002176	0.005391	4.613	4.1e-06
18	18:56153861	56153861	T	ADD	3584	0.003759	0.0008201	0.002152	0.005367	4.584	4.71e-06
18	18:59271733	59271733	G	ADD	3584	-0.004954	0.001255	-0.007415	-0.002494	-3.946	8.1e-05
18	18:59274345	59274345	A	ADD	3584	-0.005024	0.001252	-0.007478	-0.00257	-4.013	6.12e-05
18	18:59275562	59275562	C	ADD	3584	-0.004938	0.001255	-0.007397	-0.002479	-3.936	8.43e-05
19	19:42391425	42391425	A	ADD	3584	0.0037	0.0009295	0.001878	0.005522	3.981	7e-05
19	19:42392130	42392130	C	ADD	3584	0.0037	0.0009295	0.001878	0.005522	3.981	7e-05
19	19:42392310	42392310	T	ADD	3584	0.0037	0.0009295	0.001878	0.005522	3.981	7e-05
19	19:42392441	42392441	C	ADD	3584	0.0037	0.0009295	0.001878	0.005522	3.981	7e-05
19	19:42393286	42393286	G	ADD	3584	0.0037	0.0009295	0.001878	0.005522	3.981	7e-05
19	19:42394482	42394482	A	ADD	3584	0.0037	0.0009295	0.001878	0.005522	3.981	7e-05
19	19:42395315	42395315	G	ADD	3584	0.0037	0.0009295	0.001878	0.005522	3.981	7e-05
19	19:42395407	42395407	A	ADD	3584	0.0037	0.0009295	0.001878	0.005522	3.981	7e-05
19	19:42395517	42395517	G	ADD	3584	0.0037	0.0009295	0.001878	0.005522	3.981	7e-05
19	19:42395694	42395694	A	ADD	3584	0.0037	0.0009295	0.001878	0.005522	3.981	7e-05
19	19:42395970	42395970	A	ADD	3584	0.0037	0.0009295	0.001878	0.005522	3.981	7e-05
19	19:42396266	42396266	A	ADD	3584	0.0037	0.0009295	0.001878	0.005522	3.981	7e-05
19	19:42397515	42397515	G	ADD	3584	0.00404	0.0009563	0.002165	0.005914	4.224	2.46e-05
19	19:42397627	42397627	G	ADD	3584	0.0037	0.0009295	0.001878	0.005522	3.981	7e-05
19	19:42398450	42398450	C	ADD	3584	0.0037	0.0009295	0.001878	0.005522	3.981	7e-05
19	19:42398822	42398822	A	ADD	3584	0.0037	0.0009295	0.001878	0.005522	3.981	7e-05
19	19:42398823	42398823	TG	ADD	3584	0.0037	0.0009295	0.001878	0.005522	3.981	7e-05
19	19:42398827	42398827	G	ADD	3584	0.0037	0.0009295	0.001878	0.005522	3.981	7e-05
19	19:42398949	42398949	C	ADD	3584	0.0037	0.0009295	0.001878	0.005522	3.981	7e-05
19	19:42398954	42398954	T	ADD	3584	0.0037	0.0009295	0.001878	0.005522	3.981	7e-05
19	19:42398963	42398963	T	ADD	3584	0.0037	0.0009295	0.001878	0.005522	3.981	7e-05
19	19:42398981	42398981	G	ADD	3584	0.0037	0.0009295	0.001878	0.005522	3.981	7e-05
19	19:42399026	42399026	A	ADD	3584	0.0037	0.0009295	0.001878	0.005522	3.981	7e-05
19	19:42399030	42399030	G	ADD	3584	0.0037	0.0009295	0.001878	0.005522	3.981	7e-05
19	19:42399032	42399032	T	ADD	3584	0.0037	0.0009295	0.001878	0.005522	3.981	7e-05
19	19:42399629	42399629	A	ADD	3584	0.0037	0.0009295	0.001878	0.005522	3.981	7e-05
19	19:42399634	42399634	T	ADD	3584	0.0037	0.0009295	0.001878	0.005522	3.981	7e-05
19	19:42399941	42399941	G	ADD	3584	0.0037	0.0009295	0.001878	0.005522	3.981	7e-05
19	19:42400406	42400406	GC	ADD	3584	0.0037	0.0009295	0.001878	0.005522	3.981	7e-05
19	19:42403607	42403607	G	ADD	3584	0.0037	0.0009295	0.001878	0.005522	3.981	7e-05
19	19:42403722	42403722	G	ADD	3584	0.0037	0.0009295	0.001878	0.005522	3.981	7e-05
19	19:42405003	42405003	C	ADD	3584	0.0037	0.0009295	0.001878	0.005522	3.981	7e-05
19	19:42405010	42405010	G	ADD	3584	0.0037	0.0009295	0.001878	0.005522	3.981	7e-05
19	19:42405236	42405236	T	ADD	3584	0.0037	0.0009295	0.001878	0.005522	3.981	7e-05
19	19:42408876	42408876	T	ADD	3584	0.0037	0.0009295	0.001878	0.005522	3.981	7e-05
19	19:42409039	42409039	C	ADD	3584	0.0037	0.0009295	0.001878	0.005522	3.981	7e-05
19	19:42410331	42410331	A	ADD	3584	0.0037	0.0009295	0.001878	0.005522	3.981	7e-05
19	19:42411072	42411072	T	ADD	3584	0.0037	0.0009295	0.001878	0.005522	3.981	7e-05
19	19:42412539	42412539	C	ADD	3584	0.0037	0.0009295	0.001878	0.005522	3.981	7e-05
19	19:42412584	42412584	A	ADD	3584	0.0037	0.0009295	0.001878	0.005522	3.981	7e-05
19	19:42412650	42412650	T	ADD	3584	0.0037	0.0009295	0.001878	0.005522	3.981	7e-05
19	19:42413149	42413149	G	ADD	3584	0.0037	0.0009295	0.001878	0.005522	3.981	7e-05
19	19:42414422	42414422	G	ADD	3584	0.0037	0.0009295	0.001878	0.005522	3.981	7e-05
19	19:42415354	42415354	G	ADD	3584	0.0037	0.0009295	0.001878	0.005522	3.981	7e-05
19	19:42416241	42416241	C	ADD	3584	0.0037	0.0009295	0.001878	0.005522	3.981	7e-05
20	20:2742491	2742491	C	ADD	3584	0.004004	0.0009618	0.002119	0.005889	4.163	3.21e-05
20	20:2791368	2791368	T	ADD	3584	0.003776	0.0009277	0.001957	0.005594	4.07	4.8e-05
20	20:2793063	2793063	C	ADD	3584	0.004004	0.0009265	0.002188	0.00582	4.321	1.59e-05
20	20:10384819	10384819	T	ADD	3584	0.003165	0.0008051	0.001587	0.004743	3.931	8.6e-05
20	20:10393145	10393145	G	ADD	3584	0.003202	0.000806	0.001622	0.004782	3.973	7.25e-05
20	20:10405327	10405327	G	ADD	3584	0.003215	0.0008075	0.001632	0.004798	3.982	6.98e-05
