# Supplementary material for: Keratoconus-susceptibility gene identification by corneal thickness genome-wide association study and artificial intelligence IBM Watson
Source: Commun Biol. 2020 Jul 31;3:410. doi: 10.1038/s42003-020-01137-3 (PMC7395727; doi:10.1038/s42003-020-01137-3)
Supplement: Supplementary file 3 — Supplementary Data 2 [file 42003_2020_1137_MOESM3_ESM.xlsx]

## Sheet: Sheet1
Previously-reported genes and SNPs				Association of SNPs in the discovery dataset (N=3584)				Top SNPs in the genetic regions
SNP	Gene	CHR	Position	Effect allele	β	P	Effect direction as reported	SNP	Position	Effect allele	β	P
rs3767703	COL8A2	1	36555758	T	-3.371	2.01×10-4	+	rs78411748	36570868	T	-4.198	1.12×10-4
rs7550047	COL8A2	1	36567343	G	-3.371	2.01×10-4	+	-	-	-	-	-
rs96067	COL8A2	1	36571920	-	-	-	NA	-	-	-	-	-
rs4846476	TGFB2	1	218526228	-	-	-	NA	rs12128032	218590655	A	2.796	0.06597
rs115781177	LTBP1	2	33348494	-	-	-	NA	rs570428989	33400115	A	-6.008	0.0001021
rs10189064	USP37	2	219327500	-	-	-	NA	NA	NA	NA	NA	NA
rs121908120	WNT10A	2	219755011	-	-	-	NA	rs10180544	219746827	C	-1.551	0.622
rs4608502	COL4A3	2	228134155	-	-	-	NA	rs74488413	228098506	T	-3.53	1.13×10-3
rs7606754	COL4A3	2	228135180	-	-	-	NA	-	-	-	-	-
rs3749260	GPR15	3	98250862	A	-0.286	0.738	+	rs2230344	98250986	T	-0.408	0.561
rs201512053	STAG1	3	136138073	-	-	-	NA	rs117216513	136340664	G	5.433	0.05502
rs9822953	TIPARP	3	156472071	C	-0.0726	0.942	+	rs13314482	156415563	T	1.897	0.0358
rs6445046	FNDC3B	3	171933252	G	-3.245	9.29×10-6	+	rs4894538	171999005	T	-4.128	1.90×10-8
rs4894535	FNDC3B	3	171995605	T	-4.071	3.38×10-8	+	-	-	-	-	-
rs7620503	TBL1XR1-KCNMB2	3	177304298	T	-1.058	0.111	+	rs111462657*	177349555	T	5.45	0.00563
rs177306757	TBL1XR1	3	177306757	T	-1.071	0.106	+	-	-	-	-	-
rs28789690	NR3C2	4	149077899	A	-1.708	0.204	+	rs6820304	149191299	A	-2.276	0.0045
rs3931397	NR3C2	4	149079497	T	-1.71	0.205	+	-	-	-	-	-
rs1117707	CWC27-ADAMTS6	5	64389665	G	-1.29	0.079	-	rs1312030*	64307322	T	1.782	0.0184
rs10471310	ADAMTS6	5	64548961	T	0.0901	0.8932	+	-	-	-	-	-
rs2307121	ADAMTS6	5	64625512	T	0.809	0.372	+	-	-	-	-	-
rs249767	FGF1	5	141918585	T	2.031	0.00259	+	rs6875147	142019186	A	-1.375	0.03654
rs35028368	ADAMTS2	5	178671146	-	-	-	NA	rs9329070	178617862	T	-2.674	0.007384
rs13191376	RUNX2	6	45522139	-	-	-	NA	rs6928753	45340070	C	-2.462	0.000596
rs1412710	COL12A1	6	75837203	T	0.139	0.8504	-	rs619607	75830983	T	2.267	0.02252
rs1931656	FAM46A	6	82610188	T	-2.98	9.18×10-6	+	-	-	-	-	-
rs1538138	FAM46A-IBTK	6	82794594	T	-3.082	1.45×10-5	+	rs2323535*	82603011	C	-3.057	6.19×10-6
rs35219424	THBS2	6	169553553	A	-1.95	0.005431	+	rs6906765	169640529	T	-2.115	0.0136
rs11763147	VKORC1L1	7	65326821	A	2.853	0.0129	+	rs146822051	65387175	T	2.889	0.01186
rs34557764	RABGEF1	7	66262284	-	-	-	NA	rs14814665	66209008	T	2.211	0.06101
rs4718428	C7orf42	7	66421446	T	0.923	0.204	+	rs10623555	66422203	A	1.358	0.06834
rs2106166	SAMD9	7	92668332	-	-	-	NA	rs6969691	92734983	G	1.629	0.07663
rs3808520	LOXL2	8	23164773	C	-0.5526	0.6862	-	rs7835427	23224143	T	2.496	0.000326
rs10429294	NDUFAF6	8	95969322	C	-0.6213	0.3986	+	rs149535633	96101201	T	-4.451	0.04334
rs7026684	GLIS3	9	4215308	A	0.3243	0.6185	-	rs117828302	4103916	C	8.812	0.005058
rs1324183	MPDZ-NFIB	9	13557491	-	-	-	NA	rs10756476*	13498149	C	2.921	1.45×10-4
rs66720556	MPDZ	9	13559717	-	-	-	NA	-	-	-	-	-
rs10980623	LPAR1	9	113660537	G	2.17	0.006995	+	rs151209613	113658283	A	6.532	4.20×10-4
rs1007000	LPAR1	9	113662681	T	2.17	0.006995	+	-	-	-	-	-
rs1409832	RXRA-COL5A1	9	137428425	G	-3.153	3.33×10-6	+	rs3132319*	137425859	C	-3.28	1.34×10-5
rs4842044	RXRA-COL5A1	9	137431904	T	2.987	1.64×10-5	+	-	-	-	-	-
rs1536478	RXRA-COL5A1	9	137432248	T	3.002	1.49×10-5	+	-	-	-	-	-
rs3118516	RXRA-COL5A1	9	137439792	-	-	-	NA	-	-	-	-	-
rs3132306	RXRA-COL5A1	9	137440212	-	-	-	NA	-	-	-	-	-
rs1536482	RXRA-COL5A1	9	137440528	-	-	-	NA	-	-	-	-	-
rs3132303	COL5A1	9	137444298	C	3.369	2.09×10-6	+	-	-	-	-	-
rs7044529	COL5A1	9	137568051	T	-0.538	0.691	+	-	-	-	-	-
rs7040970	LCN12	9	139859013	-	-	-	NA	-	-	-	-	-
rs11145951	LCN12-PTGDS	9	139860264	-	-	-	NA	rs3814499*	139869914	G	-1.532	0.0848
rs35809595	ARID5B	10	63831928	-	-	-	NA	rs72100632	63812575	A	2.091	0.002003
rs7090871	ARID5B	10	63830286	-	-	-	NA	-	-	-	-	-
rs2419835	HABP2	10	115296564	T	0.8929	0.1838	+	ra143166135	115342545	C	-6.999	0.0243
rs1006368	FAM53B	10	126346603	T	-0.743	0.468	+	rs10794175	126358073	G	2.01	0.002631
rs11245330	FAM53B	10	126380338	A	-0.743	0.468	+	-	-	-	-	-
rs4938174	ARHGAP20-POU2AF1	11	110913240	A	0.969	0.37	+	rs10891229	111081140	C	-2.344	0.00213
rs56009602	ADAMTS8	11	130289612	-	-	-	NA	rs2279570	130293437	G	2.761	5.66×10-5
rs7308752	DCN	12	91527181	-	-	-	NA	NA	NA	NA	NA	NA
rs11553764	GLT8D2	12	104415244	T	2.465	0.005969	+	rs190240894	104449111	C	3.122	0.005394
rs1564892	GLT8D2	12	104445742	A	-0.946	0.178	+	-	-	-	-	-
rs1034200	FGF9-SGCG	13	23228691	A	2	0.00304	+	rs1926845*	23586809	A	-2.255	0.002058
rs10161679	FGF9-SGCG	13	23243645	G	1.844	0.00646	+	-	-	-	-	-
rs2755237	FOXO1	13	41109429	C	-1.642	0.0247	+	rs76202516	41153757	G	4.847	0.00205
rs2721051	FOXO1	13	41110884	-	-	-	NA	-	-	-	-	-
rs148496467	FOXO1	13	41112152	-	-	-	NA	-	-	-	-	-
rs56223983	STON2	14	81814754	T	5.034	2.68×10-10	+	rs2371597	81873377	C	5.35	1.91×10-11
rs785422	TJP1	15	30173885	-	-	-	NA	rs7272189	30259584	A	1.344	0.0491
rs8030753	FBN1	15	48801935	T	0.4128	0.5377	+	rs71467652	48772462	C	0.6853	0.3237
rs12912010	SMAD3	15	67467143	T	2.917	1.22×10-5	+	rs11333560	67461960	A	3.02	5.77×10-6
rs12913547	SMAD3	15	67467507	C	2.917	1.22×10-5	+	-	-	-	-	-
rs6496932	AKAP13	15	85825567	A	-1.995	0.00559	+	rs34171235	85933807	G	-2.477	4.89×10-4
rs4843040	AKAP13	15	85838636	T	-2.694	0.0001061	+	-	-	-	-	-
rs1828481	AKAP13	15	85840912	A	-2.668	0.00116	+	-	-	-	-	-
rs7172789	AKAP13	15	85843517	T	-2.668	0.00116	+	-	-	-	-	-
rs930847	LRRK1	15	101558562	-	-	-	NA	rs56932565	101570029	G	-1.548	0.04504
rs4965359	LRRK1	15	101585336	-	-	-	NA	-	-	-	-	-
rs752092	CHSY1	15	101781934	G	1.765	0.0594	+	rs3743193	101718927	A	-2.978	0.0001476
rs12447690	BANP-ZNF469	16	88298124	-	-	-	NA	rs12926024*	88331309	T	-3.359	0.007451
rs7500824	BANP-ZNF469	16	88299491	-	-	-	NA	-	-	-	-	-
rs7405095	BANP-ZNF469	16	88307825	-	-	-	NA	-	-	-	-	-
rs7501109	BANP-ZNF469	16	88320862	-	-	-	NA	-	-	-	-	-
rs7501402	BANP-ZNF469	16	88320911	-	-	-	NA	-	-	-	-	-
rs6540223	BANP-ZNF469	16	88321436	-	-	-	NA	-	-	-	-	-
rs35193497	BANP-ZNF469	16	88324821	-	-	-	NA	-	-	-	-	-
rs12448211	BANP-ZNF469	16	88330513	-	-	-	NA	-	-	-	-	-
rs9938149	BANP-ZNF469	16	88331640	C	-3.359	0.00745	+	-	-	-	-	-
rs9922572	BANP-ZNF469	16	88334112	-	-	-	NA	-	-	-	-	-
rs9925231	BANP-ZNF469	16	88338107	-	-	-	NA	-	-	-	-	-
rs7204132	BANP-ZNF469	16	88344517	-	-	-	NA	-	-	-	-	-
rs9927272	BANP-ZNF469	16	88346709	-	-	-	NA	-	-	-	-	-
rs2323457	HS3ST3B1-PMP22	17	14554190	C	1.578	0.0186	+	rs2323453*	14536760	A	2.022	0.002279
rs4792535	HS3ST3B1	17	14565130	C	1.671	0.01286	+	-	-	-	-	-
rs8133436	COL6A2	21	47519535	T	2.139	0.001643	+	rs7279622	47551833	T	-2.359	0.0004516
rs71313931	ARVCF	22	19960184	G	1.438	0.0992	+	rs887201	19976834	C	-2.099	0.002416
Bold genes showed significant association with previously-reported effect direction.
*Top SNPs in the 2 genetic regions are selected.
